# Supplementary material for: [5,10,15,20-Tetra­kis(4-chloro­phen­yl)porphyrinato]bis­(tributyl­phosphine)cobalt(III) perchlorate
Source: Acta Crystallogr Sect E Struct Rep Online. 2009 May 29;65(Pt 6):m698–9. doi: 10.1107/S1600536809019163 (PMC2969721; doi:10.1107/S1600536809019163)
Supplement: Supplementary file 2 [file e-65-0m698-Isup2.hkl]

# 
# h,k,l, Fc-squared, Fo-squared, sigma(Fo-squared) and status flag 
# 
data_I
_shelx_title ' kh232     P21/c        R = 0.07' 
_shelx_refln_list_code          4 
_shelx_F_calc_maximum      405.41 
_exptl_crystal_F_000      2752.00 
_reflns_d_resolution_high  0.7270 
 
loop_ 
 _symmetry_equiv_pos_as_xyz 
 'x, y, z' 
 '-x, y+1/2, -z+1/2' 
 '-x, -y, -z' 
 'x, -y-1/2, z-1/2' 
 
_cell_length_a    12.4803 
_cell_length_b    21.8192 
_cell_length_c    24.0902 
_cell_angle_alpha  90.000 
_cell_angle_beta   99.542 
_cell_angle_gamma  90.000 
 
_shelx_F_squared_multiplier     1.000 
 
loop_ 
 _refln_index_h 
 _refln_index_k 
 _refln_index_l 
 _refln_F_squared_calc 
 _refln_F_squared_meas 
 _refln_F_squared_sigma 
 _refln_observed_status 
   2   0   0     2702.72     2366.49    122.33 o 
   3   0   0     1387.97      752.74     72.49 o 
   4   0   0      768.29      620.57     58.43 o 
   5   0   0     6857.87     6311.88     90.46 o 
   6   0   0     3362.59     2755.66     70.47 o 
   7   0   0     4489.13     4060.39     70.78 o 
   8   0   0      479.18      359.65     40.62 o 
   9   0   0     4053.08     3832.91     53.44 o 
  10   0   0      364.69      327.31     42.19 o 
  11   0   0     1098.70     1200.67     56.71 o 
  12   0   0     1141.53      965.53     54.21 o 
  13   0   0     4533.23     4788.13     68.59 o 
  14   0   0     6232.09     6321.57     70.62 o 
  15   0   0      153.60      157.79     53.44 o 
  16   0   0      230.38      143.43     55.77 o 
   1   1   0    25443.83    21800.44    346.68 o 
   2   1   0    15750.96    11855.88    530.97 o 
   3   1   0    14319.89    11669.53    207.09 o 
   4   1   0      497.20      455.73     56.77 o 
   5   1   0     1741.88     1454.16     68.59 o 
   6   1   0       32.62       93.52     40.76 o 
   7   1   0     5884.31     4427.19    118.58 o 
   8   1   0      615.81      663.50     39.16 o 
   9   1   0       41.85      177.35     83.27 o 
  10   1   0    15281.48    13839.27    294.11 o 
  11   1   0       27.84      105.29     55.54 o 
  12   1   0       17.60      136.41     36.07 o 
  13   1   0      395.86      485.52     57.26 o 
  14   1   0     1909.40     2091.40     78.43 o 
  15   1   0     1002.33      918.53    129.20 o 
  16   1   0      257.42      342.32     33.14 o 
   0   2   0   164355.77   156234.55    773.36 o 
   1   2   0      568.46      636.55     88.45 o 
   2   2   0      593.21      548.23     62.75 o 
   3   2   0      965.69     1026.13     59.75 o 
   4   2   0    16234.05    12921.50    997.94 o 
   5   2   0    15543.33    12937.83    363.71 o 
   6   2   0    10537.03     9264.67    139.75 o 
   7   2   0      448.96      415.59     32.81 o 
   8   2   0      906.47      581.07     56.63 o 
   9   2   0     4023.31     3411.40    222.01 o 
  10   2   0      520.35      460.72     33.62 o 
  11   2   0       31.68      131.03     36.79 o 
  12   2   0      136.99       38.95     29.54 o 
  13   2   0     1669.31     1711.10     65.61 o 
  14   2   0      552.67      519.23     57.57 o 
  15   2   0        3.83      -31.00     31.00 o 
  16   2   0        5.17      147.50     31.47 o 
   1   3   0    21446.69    23274.09   4629.47 o 
   2   3   0      732.44      472.42     98.27 o 
   3   3   0    12545.70    10301.33   1024.82 o 
   4   3   0       41.80        1.97     51.23 o 
   5   3   0       33.66      -26.52     44.19 o 
   6   3   0    58209.41    49820.58   2801.76 o 
   7   3   0      584.03      636.25     41.48 o 
   8   3   0     9333.69     8171.94    356.37 o 
   9   3   0      965.59      725.63     44.68 o 
  10   3   0     1033.09     1078.68     92.18 o 
  11   3   0      946.02      846.33     38.99 o 
  12   3   0        5.50       -4.72     83.43 o 
  13   3   0       81.81       99.88     26.56 o 
  14   3   0      547.34      634.11    150.07 o 
  15   3   0      318.65      418.86     38.44 o 
  16   3   0       47.05       86.84     34.76 o 
   0   4   0    38399.83    32587.44    262.48 o 
   1   4   0    33587.96    37798.74    983.11 o 
   2   4   0     6063.21     6232.34    536.90 o 
   3   4   0     1654.86     1719.84    208.65 o 
   4   4   0    17913.79    16679.64   1300.49 o 
   5   4   0       75.75      118.20     43.65 o 
   6   4   0     5514.42     5064.34    526.74 o 
   7   4   0     4604.22     3803.66    188.11 o 
   8   4   0    26586.19    21134.86   1186.76 o 
   9   4   0     1643.00     1441.85    216.46 o 
  10   4   0     1313.01     1363.01     35.33 o 
  11   4   0     2643.53     2581.73    139.83 o 
  12   4   0      211.57      289.27    149.99 o 
  13   4   0       68.75       80.63     37.10 o 
  14   4   0      367.70      289.09     27.27 o 
  15   4   0        9.89      -49.18    104.99 o 
  16   4   0      216.68      267.19     32.88 o 
   2   5   0    26534.33    30574.58   1397.52 o 
   3   5   0     3217.97     3042.63    602.44 o 
   4   5   0     3434.04     3451.07    369.65 o 
   5   5   0      523.37      559.94     37.66 o 
   6   5   0    11631.42     9248.14   1094.65 o 
   7   5   0     9448.75     7354.22    564.62 o 
   8   5   0      247.12      261.55     29.23 o 
   9   5   0      877.96      663.14     30.16 o 
  10   5   0     2132.78     1804.20    221.23 o 
  11   5   0     2257.82     2041.37    108.19 o 
  12   5   0     2926.74     2607.24    113.90 o 
  13   5   0      168.37      155.75     31.36 o 
  14   5   0      312.28      461.12     37.64 o 
  15   5   0       68.98      113.66     56.48 o 
  16   5   0       55.40      216.38     38.91 o 
   0   6   0    27001.69    19761.65    164.83 o 
   1   6   0      258.84      260.13     58.70 o 
   2   6   0      304.74      281.68     56.40 o 
   3   6   0    11819.80     9880.84    222.40 o 
   4   6   0      123.31       84.22     45.18 o 
   5   6   0     3544.17     3170.53    340.20 o 
   6   6   0        6.20       49.07     60.46 o 
   7   6   0      772.11      726.90    107.96 o 
   8   6   0     9395.16     9366.53    983.58 o 
   9   6   0     3414.52     3446.42    332.55 o 
  10   6   0      106.92      120.50     37.78 o 
  11   6   0        2.15      -25.85     25.85 o 
  12   6   0      135.38      306.02    138.82 o 
  13   6   0      870.67      938.98    136.94 o 
  14   6   0        3.63        3.52     37.61 o 
  15   6   0      917.10      834.00     44.99 o 
  16   6   0      160.53      273.51    160.38 o 
   1   7   0     7454.56     8508.76    318.41 o 
   2   7   0    32858.25    39141.57    156.16 o 
   3   7   0      681.84      576.20     73.74 o 
   4   7   0     4848.03     5686.03    844.37 o 
   5   7   0    12124.61    10897.41   2524.05 o 
   6   7   0      191.81      315.41     93.04 o 
   7   7   0    24641.66    23293.65   3368.03 o 
   8   7   0     2898.97     2519.01    277.85 o 
   9   7   0     6283.40     5571.30    811.79 o 
  10   7   0      104.05      141.76     30.48 o 
  11   7   0      482.52      563.81     38.27 o 
  12   7   0      446.48      345.92     31.75 o 
  13   7   0       33.27       61.43     36.42 o 
  14   7   0        9.23       66.99     57.81 o 
  15   7   0        2.86       39.12    102.57 o 
  16   7   0      313.58      383.38    148.97 o 
   0   8   0    29015.09    26023.23    168.42 o 
   1   8   0     7737.19     6369.98   1105.29 o 
   2   8   0    21813.48    22874.81    568.38 o 
   3   8   0     4395.60     5653.78    295.36 o 
   4   8   0       65.15       33.05     45.26 o 
   5   8   0     3988.70     4127.69    576.74 o 
   6   8   0     5795.24     6469.23   1004.12 o 
   7   8   0     2301.65     2280.82    280.37 o 
   8   8   0      549.70      666.07     65.31 o 
   9   8   0     6337.59     5554.52   1202.54 o 
  10   8   0        6.57       -1.02     30.63 o 
  11   8   0     3387.89     3661.75    296.38 o 
  12   8   0       34.24      133.33     46.79 o 
  13   8   0      221.72      337.10     52.26 o 
  14   8   0      150.18      126.45     31.46 o 
  15   8   0      976.89     1064.22    106.24 o 
  16   8   0      260.32      204.48     34.01 o 
   1   9   0     1459.99     1790.30     99.14 o 
   2   9   0    23009.78    25936.66   1350.96 o 
   3   9   0     3407.45     3488.73     60.26 o 
   4   9   0      183.42      303.68     42.93 o 
   5   9   0      813.63      913.41    161.24 o 
   6   9   0      849.01      769.80    138.66 o 
   7   9   0      853.46      788.28    243.41 o 
   8   9   0       71.08      156.74     38.61 o 
   9   9   0     1079.08     1106.40     45.84 o 
  10   9   0      329.82      421.12     39.21 o 
  11   9   0      815.72      927.48    104.37 o 
  12   9   0     2769.45     2419.26    525.11 o 
  13   9   0     1260.56     1269.90    157.79 o 
  14   9   0        6.15       -2.44     73.35 o 
  15   9   0      135.84       95.08     27.96 o 
  16   9   0        2.04       69.59     39.29 o 
   0  10   0     1476.14     1910.59     73.90 o 
   1  10   0      465.21      405.19     45.23 o 
   2  10   0     1864.87     1666.81     54.15 o 
   3  10   0     2322.50     2731.09    143.82 o 
   4  10   0      767.73      738.02     44.36 o 
   5  10   0      361.35      597.45     62.73 o 
   6  10   0      677.52      738.92    105.77 o 
   7  10   0      696.56      673.49     83.82 o 
   8  10   0       35.09       77.90     61.79 o 
   9  10   0      459.24      478.37    127.34 o 
  10  10   0     2500.89     2728.08    540.73 o 
  11  10   0      490.28      518.91     33.17 o 
  12  10   0      451.80      456.67    211.23 o 
  13  10   0     1498.34     1595.12    348.17 o 
  14  10   0        9.69      -20.65     31.51 o 
  15  10   0      107.20       76.22    125.85 o 
   1  11   0       95.77       -6.00     42.83 o 
   2  11   0        0.39       43.06     33.84 o 
   3  11   0     1079.76     1148.12     46.73 o 
   4  11   0        0.05        8.70     41.26 o 
   5  11   0     1521.97     1841.82    369.81 o 
   6  11   0      314.75      341.62     80.62 o 
   7  11   0     1496.16     1725.20    339.03 o 
   8  11   0       84.92      185.18     65.77 o 
   9  11   0     3292.79     3586.99    805.78 o 
  10  11   0      508.81      486.22     65.85 o 
  11  11   0      416.84      601.46     39.03 o 
  12  11   0      202.53      277.24     67.49 o 
  13  11   0      124.41      179.93     30.25 o 
  14  11   0       77.77       82.83     38.09 o 
  15  11   0      227.84      386.01     40.31 o 
   0  12   0     4619.92     4914.37     81.09 o 
   1  12   0    13407.93    14036.40    345.12 o 
   2  12   0     4759.40     5167.43    117.64 o 
   3  12   0      517.02      524.92     42.69 o 
   4  12   0     1084.35      906.38     51.95 o 
   5  12   0      552.22      526.85     41.70 o 
   6  12   0     2038.10     2072.80    286.07 o 
   7  12   0      933.71     1160.38    291.30 o 
   8  12   0     2102.72     2241.98    644.32 o 
   9  12   0      525.73      636.01    128.89 o 
  10  12   0     1310.57     1028.26    170.08 o 
  11  12   0      658.97      746.79    198.89 o 
  12  12   0       12.98        1.02    102.96 o 
  13  12   0       18.87      -19.83     53.83 o 
  14  12   0       49.64       -1.85    101.71 o 
  15  12   0       81.33      183.16     45.93 o 
   1  13   0        5.25        6.64     32.79 o 
   2  13   0      532.42      521.10     36.92 o 
   3  13   0      149.70      294.29     42.74 o 
   4  13   0     7474.42     7971.59    269.12 o 
   5  13   0       76.21      119.70     42.07 o 
   6  13   0      247.14      231.57     40.37 o 
   7  13   0       32.51        8.36     39.18 o 
   8  13   0      493.07      613.47    147.17 o 
   9  13   0      850.67     1031.18    290.75 o 
  10  13   0      107.26      221.89     32.32 o 
  11  13   0       40.33       81.80     51.95 o 
  12  13   0      389.95      458.20     38.98 o 
  13  13   0      446.56      367.59     58.98 o 
  14  13   0        0.97       67.41     39.39 o 
  15  13   0        5.16       88.60     32.83 o 
   0  14   0      181.76      325.75     56.24 o 
   1  14   0     2822.65     2979.26     48.76 o 
   2  14   0    12085.75    10178.06   1172.07 o 
   3  14   0      828.68      780.45     41.98 o 
   4  14   0       37.13      -23.99     46.01 o 
   5  14   0      865.78      775.66     41.86 o 
   6  14   0     1095.68     1047.46    200.06 o 
   7  14   0       20.59       70.24     39.24 o 
   8  14   0       27.00       -3.18     61.24 o 
   9  14   0      277.14      232.70     39.13 o 
  10  14   0     1279.09     1354.50    202.45 o 
  11  14   0       29.40       61.44     32.18 o 
  12  14   0        1.15       26.88     37.12 o 
  13  14   0        0.22      -12.75     38.69 o 
  14  14   0     1673.45     1591.82    461.68 o 
   1  15   0     3603.07     3727.23     72.88 o 
   2  15   0      840.01      883.88     42.09 o 
   3  15   0     7426.37     6983.78    211.65 o 
   4  15   0     1758.05     1691.40     45.35 o 
   5  15   0       45.61      104.43     41.72 o 
   6  15   0      934.65      892.79     86.09 o 
   7  15   0        3.63      -15.21     39.13 o 
   8  15   0     1665.01     1817.63    395.97 o 
   9  15   0      506.56      587.88    184.05 o 
  10  15   0       69.52       47.66     37.82 o 
  11  15   0      127.33      192.88     37.10 o 
  12  15   0      145.94      134.53     67.81 o 
  13  15   0       94.25       88.81     64.06 o 
  14  15   0        0.21       18.99     48.66 o 
   0  16   0       34.84       62.34     53.91 o 
   1  16   0     2104.11     2380.45     46.61 o 
   2  16   0      760.19      809.37     40.86 o 
   3  16   0       95.56       38.66     31.75 o 
   4  16   0      492.00      472.61     40.21 o 
   5  16   0       49.09      109.26     51.95 o 
   6  16   0     1287.24     1157.31    165.53 o 
   7  16   0     2387.65     2557.86    394.73 o 
   8  16   0     1069.19     1260.84    160.85 o 
   9  16   0      835.92      868.77    102.10 o 
  10  16   0        4.12       13.77     36.88 o 
  11  16   0      144.53      188.04     84.52 o 
  12  16   0      390.83      444.59     79.13 o 
  13  16   0      126.89      104.63     74.06 o 
  14  16   0      303.60      332.71     41.30 o 
   1  17   0      472.78      402.24     60.93 o 
   2  17   0        8.95       33.31     66.01 o 
   3  17   0     1237.82     1347.62     42.79 o 
   4  17   0     7104.68     6429.62    277.45 o 
   5  17   0      584.40      557.68     40.48 o 
   6  17   0       16.79       71.92     37.63 o 
   7  17   0       27.29       54.97     54.91 o 
   8  17   0     1006.90     1186.86    281.76 o 
   9  17   0     2208.66     2201.81    516.67 o 
  10  17   0     1145.31     1165.00    186.70 o 
  11  17   0      153.23      224.58     91.95 o 
  12  17   0       22.61      145.25     39.70 o 
  13  17   0        3.59     -101.55    101.55 o 
   0  18   0     1940.69     2534.44     68.90 o 
   1  18   0      422.85      508.07     41.14 o 
   2  18   0     1427.30     1404.24     67.18 o 
   3  18   0       22.25       41.50     30.96 o 
   4  18   0     1977.85     1748.74     45.85 o 
   5  18   0       62.49      137.65     36.93 o 
   6  18   0      296.61      334.88     90.54 o 
   7  18   0     1055.43      978.39    156.16 o 
   8  18   0      611.29      534.23     39.63 o 
   9  18   0      120.55       90.99     56.32 o 
  10  18   0      201.95      260.59     65.69 o 
  11  18   0      179.92      172.96     30.99 o 
  12  18   0       46.36      118.80     38.46 o 
  13  18   0       90.55      127.20     40.17 o 
   1  19   0     2415.47     2608.47     71.39 o 
   2  19   0      603.11      694.88     40.14 o 
   3  19   0      528.46      518.75     66.01 o 
   4  19   0      335.22      356.29     80.07 o 
   5  19   0     1249.83     1165.26     34.11 o 
   6  19   0       16.21       43.37     37.00 o 
   7  19   0      915.21      995.06    160.69 o 
   8  19   0      704.35      808.12    167.72 o 
   9  19   0      162.18      254.50     73.12 o 
  10  19   0      710.23      861.86    225.91 o 
  11  19   0      238.53      249.76     31.58 o 
  12  19   0       58.22       89.41     38.92 o 
  13  19   0      588.22      465.74    121.24 o 
   0  20   0     3546.72     4198.34     74.06 o 
   1  20   0      639.64      620.28    117.33 o 
   2  20   0       78.44       91.48     56.79 o 
   3  20   0      417.27      309.97     39.33 o 
   4  20   0     3151.87     3192.49    341.06 o 
   5  20   0        7.51      -24.38     59.53 o 
   6  20   0        9.75       57.22     27.10 o 
   7  20   0       30.77       22.59     36.31 o 
   8  20   0       56.80      126.73     41.36 o 
   9  20   0      575.31      543.22    106.39 o 
  10  20   0       52.82       56.21     38.51 o 
  11  20   0      989.39      870.21    224.58 o 
  12  20   0       36.42       82.23     40.11 o 
   1  21   0     4620.91     4630.46    767.82 o 
   2  21   0     1106.25     1425.65     79.60 o 
   3  21   0       88.10       42.55     37.56 o 
   4  21   0      257.74      356.90     63.04 o 
   5  21   0       10.74       35.44     30.20 o 
   6  21   0      103.33      129.97     26.63 o 
   7  21   0      639.68      563.98    106.39 o 
   8  21   0       38.75       64.33     41.42 o 
   9  21   0      440.06      345.65     40.24 o 
  10  21   0      468.22      522.19    131.39 o 
  11  21   0      185.60      116.33     31.97 o 
  12  21   0      290.47      325.91     55.62 o 
   0  22   0     2010.13     2193.22     65.46 o 
   1  22   0     2663.26     3093.22     49.53 o 
   2  22   0      134.11      152.94     33.12 o 
   3  22   0      403.00      418.07     66.16 o 
   4  22   0      376.30      338.10     65.00 o 
   5  22   0      140.17       95.42     47.89 o 
   6  22   0      258.77      229.64     30.74 o 
   7  22   0      175.87      182.69     32.76 o 
   8  22   0      100.20      110.13     38.47 o 
   9  22   0      205.33      182.70     48.28 o 
  10  22   0      268.71      207.62     50.62 o 
  11  22   0       80.36       51.18     48.12 o 
   1  23   0      497.86      563.23     43.90 o 
   2  23   0      617.63      777.32     55.62 o 
   3  23   0      670.31      741.41     54.29 o 
   4  23   0     1194.29     1308.94     46.11 o 
   5  23   0     2048.22     2142.74    353.72 o 
   6  23   0      838.21      848.18    196.00 o 
   7  23   0       34.33       -1.80     41.51 o 
   8  23   0     1196.20     1147.53    102.82 o 
   9  23   0       34.04       46.27     27.51 o 
  10  23   0       31.77      144.08     59.67 o 
   0  24   0     1328.76     1337.06     61.40 o 
   1  24   0      102.32      129.86     38.11 o 
   2  24   0      265.25      327.50     61.01 o 
   3  24   0     1262.06     1495.60     53.75 o 
   4  24   0     2172.92     2131.45    282.31 o 
   5  24   0     1210.96     1201.39    218.19 o 
   6  24   0      127.31      148.63     78.27 o 
   7  24   0      336.64      381.85     78.11 o 
   8  24   0     1700.12     1349.89    197.87 o 
   9  24   0       38.00       67.87     30.59 o 
  10  24   0       49.60      151.01     57.42 o 
   1  25   0        1.33       23.24     30.72 o 
   2  25   0      330.39      344.18     40.75 o 
   3  25   0      326.63      443.96     40.49 o 
   4  25   0        0.18      -33.42     33.42 o 
   5  25   0     1154.85     1012.54     78.04 o 
   6  25   0     1398.02     1385.75    178.11 o 
   7  25   0     2195.26     1584.80     41.55 o 
   8  25   0      183.88      201.11     72.26 o 
   9  25   0       49.43       92.62     35.11 o 
   0  26   0      604.45      639.32     59.06 o 
   1  26   0      241.95      303.49     62.49 o 
   2  26   0      177.55      208.61     39.10 o 
   3  26   0       13.02       62.96     38.00 o 
   4  26   0       68.19       55.39     42.93 o 
   5  26   0      193.88      140.43     63.75 o 
   6  26   0       86.20      155.67     43.09 o 
   7  26   0      433.68      288.07     35.40 o 
   8  26   0     1219.87      692.07     50.02 o 
   1  27   0      483.30      403.96     44.45 o 
   2  27   0      426.16      522.23     41.75 o 
   3  27   0       94.25       62.93     39.26 o 
   4  27   0        9.05      -34.65     78.66 o 
   5  27   0        2.46      -17.26     39.11 o 
   6  27   0     1531.44     1448.01    321.76 o 
   7  27   0      763.85      478.77     37.79 o 
   0  28   0        6.25       17.03     57.18 o 
   1  28   0      288.90      206.80    138.43 o 
   2  28   0       56.91      164.60     40.21 o 
   3  28   0      179.75      187.78     58.36 o 
   4  28   0     1036.39      955.76    159.20 o 
   5  28   0        2.55      103.63     43.69 o 
   1  29   0     1208.21      995.21     47.76 o 
   2  29   0      401.33      341.09     47.85 o 
   3  29   0      101.65      120.56     45.86 o 
   4  29   0       31.50       -7.97     59.69 o 
 -16   1   1      218.55      325.91     73.51 o 
 -15   1   1      139.82      140.74     45.86 o 
 -14   1   1      725.67      719.67    107.18 o 
 -13   1   1      191.54      119.21     37.10 o 
 -12   1   1      146.64      218.32     79.84 o 
 -11   1   1      282.10      297.16     61.63 o 
 -10   1   1       59.81       72.82     67.57 o 
  -9   1   1      271.05      299.74     32.50 o 
  -8   1   1     2182.79     1753.80     33.01 o 
  -7   1   1     4890.52     4374.54     50.71 o 
  -6   1   1     6173.42     5415.76     56.55 o 
  -5   1   1     2821.54     2339.50     54.02 o 
  -4   1   1     5520.06     4034.29     95.77 o 
  -3   1   1   126891.78    97845.11    345.59 o 
  -2   1   1      181.87      204.82     77.33 o 
   1   1   1      202.31      229.85     49.21 o 
   2   1   1      915.59      749.25     53.69 o 
   3   1   1    24678.91    18546.32    903.72 o 
   4   1   1     2371.79     2040.34     48.34 o 
   5   1   1     9758.72     7454.49    113.41 o 
   6   1   1      650.52      490.53     35.64 o 
   7   1   1     1233.70     1134.48     36.12 o 
   8   1   1      123.01      100.64     31.02 o 
   9   1   1     2850.49     2427.16     87.73 o 
  10   1   1       21.41      101.97     36.64 o 
  11   1   1     5762.19     5715.12    133.19 o 
  12   1   1      511.21      586.98     37.67 o 
  13   1   1       64.34      136.88     37.83 o 
  14   1   1       46.02       -4.87     38.12 o 
  15   1   1      304.64      359.01    108.19 o 
  16   1   1      170.33      240.03     39.33 o 
 -16   2   1      340.90      307.84     44.06 o 
 -15   2   1       18.42       83.78     72.33 o 
 -14   2   1      207.74      294.39     42.11 o 
 -13   2   1      148.84      189.54     25.95 o 
 -12   2   1        3.75       48.30     36.62 o 
 -11   2   1     3317.63     3188.93     70.47 o 
 -10   2   1     4925.07     4205.80    218.03 o 
  -9   2   1       46.62      -42.10     77.49 o 
  -8   2   1        1.31      -29.77     37.89 o 
  -7   2   1     3593.63     2790.76     50.85 o 
  -6   2   1     6217.09     5556.02     52.37 o 
  -5   2   1    44929.60    36678.91    164.67 o 
  -4   2   1     3753.44     2698.79     91.40 o 
  -3   2   1       89.26       50.24     53.66 o 
  -2   2   1      130.10       62.46     59.02 o 
  -1   2   1     6823.13     5385.85    275.76 o 
   0   2   1      772.62     1010.59     77.18 o 
   1   2   1       22.66       32.36     66.06 o 
   2   2   1     5595.85     5473.76    301.69 o 
   3   2   1    37533.56    30833.59   1061.56 o 
   4   2   1     3563.57     3029.81     64.47 o 
   5   2   1     5155.00     4305.62     57.77 o 
   6   2   1      274.06      293.54     34.34 o 
   7   2   1      380.29      355.05     39.99 o 
   8   2   1     1020.24     1071.84     52.58 o 
   9   2   1     4265.62     4007.39     47.80 o 
  10   2   1       74.27      137.92     38.46 o 
  11   2   1     4410.77     4579.37    229.90 o 
  12   2   1      953.25      890.41     31.34 o 
  13   2   1      192.90      265.41     36.46 o 
  14   2   1      569.50      471.34    128.34 o 
  15   2   1       85.63       91.66     32.62 o 
  16   2   1      205.18      347.55    117.09 o 
 -16   3   1      424.25      481.80     88.82 o 
 -15   3   1      148.20      222.40     32.00 o 
 -14   3   1      968.25      945.49    119.44 o 
 -13   3   1      461.53      428.70     37.71 o 
 -12   3   1      109.38      237.91     30.40 o 
 -11   3   1     2869.66     2472.87     38.43 o 
 -10   3   1     2831.16     2579.29     44.09 o 
  -9   3   1     5279.00     4495.75    352.78 o 
  -8   3   1        0.54       -6.09     31.13 o 
  -7   3   1     9763.80     9020.19    487.53 o 
  -6   3   1     2567.06     2372.90     68.90 o 
  -5   3   1     2840.01     2563.81     63.12 o 
  -4   3   1     5591.50     5007.10    170.06 o 
  -3   3   1    29083.07    25152.16   1071.46 o 
  -2   3   1     2973.91     2801.26    163.42 o 
  -1   3   1     8416.68     8832.00    605.80 o 
   0   3   1     2890.53     2774.97     75.12 o 
   1   3   1    24693.73    31736.42    183.94 o 
   2   3   1    27960.77    31121.99   2597.87 o 
   3   3   1     1423.58     1416.14     56.91 o 
   4   3   1     1853.64     1408.22     63.54 o 
   5   3   1     2875.44     2169.97    101.79 o 
   6   3   1     1115.50      791.89     30.88 o 
   7   3   1      839.88      579.65     59.75 o 
   8   3   1      327.89      287.87     32.30 o 
   9   3   1     2218.44     1973.86     51.87 o 
  10   3   1      498.08      568.65     38.46 o 
  11   3   1     2405.43     2050.39     33.13 o 
  12   3   1       84.84      113.73     30.43 o 
  13   3   1      218.07      255.81     30.93 o 
  14   3   1      325.27      326.21     92.88 o 
  15   3   1      245.15      285.46     39.32 o 
  16   3   1      248.77      255.09     71.71 o 
 -16   4   1       26.25       -6.27     31.64 o 
 -15   4   1       74.05      139.60     30.73 o 
 -14   4   1       78.22      182.00     36.99 o 
 -13   4   1       36.14      141.82     38.90 o 
 -12   4   1        9.65       82.64     36.44 o 
 -11   4   1      297.80      418.17     89.36 o 
 -10   4   1     1746.97     1394.16     60.07 o 
  -9   4   1       84.85       76.17     27.82 o 
  -8   4   1     2497.96     2212.91    200.92 o 
  -7   4   1     2704.62     2511.63     53.75 o 
  -6   4   1    16667.07    15883.44    114.21 o 
  -5   4   1     2235.49     2108.95    129.05 o 
  -4   4   1      166.65      171.23     62.81 o 
  -3   4   1    12376.83    11503.91    662.90 o 
  -2   4   1     3499.11     3205.41    317.31 o 
  -1   4   1    46145.67    46994.89   3175.01 o 
   0   4   1      522.57      540.87     75.40 o 
   1   4   1     3267.86     3198.31    442.38 o 
   2   4   1      670.96      682.58     70.64 o 
   3   4   1     1520.28     1107.24    113.66 o 
   4   4   1     6619.46     6502.07    516.75 o 
   5   4   1       54.62       50.02     30.58 o 
   6   4   1     6172.16     4853.94    144.29 o 
   7   4   1     6521.29     5923.81    271.14 o 
   8   4   1     3208.83     2682.78    134.91 o 
   9   4   1       95.30       94.71    111.00 o 
  10   4   1       30.39      101.72     27.11 o 
  11   4   1     4705.99     4468.92    325.83 o 
  12   4   1     2162.16     2045.70     37.10 o 
  13   4   1      868.70      702.25     31.62 o 
  14   4   1       78.06      384.92    109.52 o 
  15   4   1        9.00        6.77     27.50 o 
  16   4   1        7.92       62.43     31.95 o 
 -16   5   1       46.36      115.75     46.56 o 
 -15   5   1      253.44      359.55     38.66 o 
 -14   5   1      609.15      429.71     29.69 o 
 -13   5   1      362.92      442.28     63.04 o 
 -12   5   1      181.19      232.70     47.11 o 
 -11   5   1      767.28      675.80     28.01 o 
 -10   5   1      160.90      301.47     37.22 o 
  -9   5   1     2136.46     2446.91    143.74 o 
  -8   5   1     3285.88     3101.48    181.00 o 
  -7   5   1       10.36      -12.03     57.50 o 
  -6   5   1      237.71      110.72     39.06 o 
  -5   5   1      969.06      780.09     61.09 o 
  -4   5   1       63.62       91.04     46.23 o 
  -3   5   1     1035.67     1115.82    126.55 o 
  -2   5   1       57.93       50.40     59.85 o 
  -1   5   1     4906.15     5588.86    234.67 o 
   0   5   1     5726.17     5674.18    432.61 o 
   2   5   1     3549.53     3151.63    419.33 o 
   3   5   1      270.43      388.41     44.39 o 
   4   5   1      429.04      382.52     43.19 o 
   5   5   1     9467.04     8447.30    877.18 o 
   6   5   1      363.28      192.00     25.81 o 
   7   5   1     1954.09     1475.01     68.38 o 
   8   5   1     7297.84     6455.04    486.43 o 
   9   5   1     1238.53     1051.58    145.84 o 
  10   5   1     1602.68     1523.86    184.52 o 
  11   5   1      476.91      487.92     47.19 o 
  12   5   1        1.44       79.48     53.83 o 
  13   5   1      516.34      497.27     65.85 o 
  14   5   1        4.02      188.06     36.40 o 
  15   5   1        8.77      -38.91     38.91 o 
  16   5   1       27.61      -22.25     31.73 o 
 -16   6   1      175.07      243.33     39.72 o 
 -15   6   1      700.08      584.96     73.27 o 
 -14   6   1      238.79      153.87     38.55 o 
 -13   6   1      349.12      364.30     38.04 o 
 -12   6   1     2738.07     2774.61    306.61 o 
 -11   6   1     1333.09     1180.24    121.01 o 
 -10   6   1      391.46      503.43     62.42 o 
  -9   6   1      147.49      174.03     51.64 o 
  -8   6   1     9880.15     9916.22     89.05 o 
  -7   6   1     3466.98     2591.93    122.33 o 
  -6   6   1      944.86      828.54     46.17 o 
  -5   6   1        9.69       -9.92     62.89 o 
  -4   6   1     2989.05     2285.09    326.46 o 
  -3   6   1     1612.53     1268.52    170.61 o 
  -2   6   1    10735.04    11350.05    114.90 o 
  -1   6   1      289.22      413.41     65.33 o 
   0   6   1    43275.90    35007.84   1206.57 o 
   1   6   1     2117.58     1739.03    260.91 o 
   2   6   1    22385.72    27886.07    131.46 o 
   3   6   1    14770.33    17520.31   1863.33 o 
   4   6   1    17643.45    17801.87   2399.22 o 
   5   6   1     9433.67     9231.96    872.58 o 
   6   6   1     1766.20     1388.60     69.76 o 
   7   6   1    11270.38    10162.90    774.87 o 
   8   6   1       96.21       71.76     33.57 o 
   9   6   1     4043.10     4027.82    439.80 o 
  10   6   1     1850.44     1925.98    231.85 o 
  11   6   1       63.85       20.57     25.64 o 
  12   6   1      129.07      139.04     74.13 o 
  13   6   1       61.90      109.15     45.39 o 
  14   6   1        2.59       33.14     40.62 o 
  15   6   1      381.25      537.67     55.62 o 
  16   6   1      143.50      125.87     52.18 o 
 -16   7   1      410.20      533.23     80.31 o 
 -15   7   1      885.31      892.89     34.51 o 
 -14   7   1      248.24      265.11     96.24 o 
 -13   7   1     1084.33      971.91    171.78 o 
 -12   7   1     2567.72     2408.22    338.95 o 
 -11   7   1       36.48      130.49     50.15 o 
 -10   7   1       27.82      105.74     50.23 o 
  -9   7   1      153.19      101.63     88.66 o 
  -8   7   1     8349.40     7968.13     85.62 o 
  -7   7   1     1234.94     1001.37    126.94 o 
  -6   7   1     6650.91     5723.93    747.66 o 
  -5   7   1    19996.37    21251.55   3276.79 o 
  -4   7   1     3135.46     3300.82    639.16 o 
  -3   7   1        0.11       17.85     44.35 o 
  -2   7   1    16687.20    18110.43   1784.28 o 
  -1   7   1      173.98      186.10     43.29 o 
   0   7   1    16809.66    16050.25    569.09 o 
   1   7   1    10070.28    11963.28     93.84 o 
   2   7   1      638.55      833.41     55.00 o 
   3   7   1     5386.87     5863.76    556.66 o 
   4   7   1      189.10      318.20     46.05 o 
   5   7   1    11411.98     9669.61    389.57 o 
   6   7   1       56.02       95.26     39.42 o 
   7   7   1      584.14      455.06     46.57 o 
   8   7   1     4004.52     3972.89    393.03 o 
   9   7   1     1071.90      947.16    106.47 o 
  10   7   1      691.97      587.00     33.20 o 
  11   7   1     3505.84     3265.09    322.23 o 
  12   7   1     1274.19     1211.34    138.90 o 
  13   7   1      840.55      855.45     33.33 o 
  14   7   1       15.94       39.26     90.38 o 
  15   7   1        8.13       83.23    149.05 o 
  16   7   1       19.56       38.34     56.24 o 
 -16   8   1       98.77       95.31     40.65 o 
 -15   8   1      437.12      435.67    111.00 o 
 -14   8   1        0.27       30.03     70.70 o 
 -13   8   1       44.04      111.44     30.29 o 
 -12   8   1       88.25      124.68     32.89 o 
 -11   8   1      861.93      964.75     43.90 o 
 -10   8   1     1616.11     1595.84    385.90 o 
  -9   8   1      110.06       53.12     38.43 o 
  -8   8   1     1170.52     1191.52    132.96 o 
  -7   8   1     9405.39     9429.83   1560.09 o 
  -6   8   1     3506.18     3755.53    638.30 o 
  -5   8   1      452.91      339.14     69.60 o 
  -4   8   1      561.43      666.87    117.64 o 
  -3   8   1     2391.82     2928.28    219.66 o 
  -2   8   1     6225.11     6997.29    531.44 o 
  -1   8   1     8684.02     8219.19    139.05 o 
   0   8   1      200.51      325.40     66.79 o 
   1   8   1    17048.45    18319.62    306.61 o 
   2   8   1    65397.95    77679.07   1246.36 o 
   3   8   1    19504.95    20380.70    102.58 o 
   4   8   1     2354.36     2188.59    500.19 o 
   5   8   1     1245.14     1136.85     75.15 o 
   6   8   1     1004.02      952.92    173.96 o 
   7   8   1     1295.16     1238.36    257.71 o 
   8   8   1     4770.22     4232.45    499.32 o 
   9   8   1     3192.92     2912.75    336.60 o 
  10   8   1     1197.35     1277.59    138.66 o 
  11   8   1      173.63      216.68     37.72 o 
  12   8   1      654.43      612.85    158.26 o 
  13   8   1      242.73      272.31     37.88 o 
  14   8   1      865.62      978.76     72.49 o 
  15   8   1     1147.00     1121.35    267.94 o 
  16   8   1       54.48      136.76     40.14 o 
 -16   9   1      203.20      164.17     47.19 o 
 -15   9   1        6.62       41.73     32.28 o 
 -14   9   1      821.14      797.04     94.75 o 
 -13   9   1       50.77       95.47     58.51 o 
 -12   9   1      675.03      625.18    152.80 o 
 -11   9   1      269.67      287.79     94.13 o 
 -10   9   1      506.60      452.97    166.94 o 
  -9   9   1      496.16      557.60     59.37 o 
  -8   9   1        9.70       -3.54     32.81 o 
  -7   9   1     4973.94     5370.15   1233.47 o 
  -6   9   1       47.61      -38.40     38.40 o 
  -5   9   1     3639.08     4194.17    891.63 o 
  -4   9   1        7.26       -3.08     42.33 o 
  -3   9   1     2652.69     2834.90    142.64 o 
  -2   9   1     9098.79     9596.05    193.81 o 
  -1   9   1     5531.27     5312.67    242.71 o 
   0   9   1    14842.91    14239.43    703.05 o 
   1   9   1    11500.65    11829.84    215.84 o 
   2   9   1      879.93      705.02     49.87 o 
   3   9   1      389.39      419.31     46.49 o 
   4   9   1     1152.85      875.02    162.87 o 
   5   9   1        2.29       20.17     40.19 o 
   6   9   1     1219.60     1338.32    212.95 o 
   7   9   1      319.36      343.88     89.99 o 
   8   9   1       55.06      125.64     35.10 o 
   9   9   1      306.45      338.37     48.13 o 
  10   9   1     1843.76     1755.95    318.72 o 
  11   9   1     1663.30     1846.72    212.64 o 
  12   9   1     3717.44     3841.53    884.83 o 
  13   9   1      419.90      488.78     38.13 o 
  14   9   1        1.51      -46.12     61.95 o 
  15   9   1      205.64      224.05     54.29 o 
 -15  10   1      658.05      770.95    156.24 o 
 -14  10   1      342.89      413.52     33.27 o 
 -13  10   1        0.62      -39.21     64.22 o 
 -12  10   1     1340.22     1345.86    431.36 o 
 -11  10   1      501.22      511.96    156.70 o 
 -10  10   1      795.29      845.66    198.26 o 
  -9  10   1       32.97       86.87     57.65 o 
  -8  10   1      134.12      247.88     59.83 o 
  -7  10   1      244.56      195.28    105.61 o 
  -6  10   1      268.53      289.79     58.83 o 
  -5  10   1      124.41      105.07     43.98 o 
  -4  10   1       95.35      256.96     53.20 o 
  -3  10   1     9888.61    10195.54    375.12 o 
  -2  10   1     7237.50     7859.19    779.85 o 
  -1  10   1     4402.71     3854.28    175.92 o 
   0  10   1     1140.29     1159.44     61.79 o 
   1  10   1    17238.70    17411.73     92.64 o 
   2  10   1    41573.98    48107.10    571.20 o 
   3  10   1     1018.06     1297.47     48.44 o 
   4  10   1     2155.19     2441.33    165.06 o 
   5  10   1      914.08     1251.94    226.62 o 
   6  10   1       57.27       87.57     38.52 o 
   7  10   1      258.05      195.80     28.35 o 
   8  10   1      384.33      329.63     33.09 o 
   9  10   1      931.70      768.47     75.70 o 
  10  10   1     2065.82     1947.60    116.58 o 
  11  10   1     6479.70     6996.67   1069.66 o 
  12  10   1      351.64      493.01     38.48 o 
  13  10   1      181.30      238.20     38.78 o 
  14  10   1       62.43       51.13     31.26 o 
  15  10   1      133.20      197.59     40.12 o 
 -15  11   1      362.20      414.73    105.07 o 
 -14  11   1     2030.42     2259.98    419.25 o 
 -13  11   1      568.50      538.23     81.40 o 
 -12  11   1      421.91      555.21     43.51 o 
 -11  11   1      708.02      779.78     99.45 o 
 -10  11   1      773.30      919.13     58.90 o 
  -9  11   1       96.46      168.51     37.96 o 
  -8  11   1      413.21      465.88    121.01 o 
  -7  11   1     1280.27     1047.08    177.02 o 
  -6  11   1      331.29      227.36     38.89 o 
  -5  11   1       19.15      -16.93     38.90 o 
  -4  11   1     1120.48      912.03     46.79 o 
  -3  11   1     2969.28     2903.33    136.00 o 
  -2  11   1      905.52      730.45     35.68 o 
  -1  11   1    10212.17    10040.19    167.02 o 
   0  11   1     1264.06     1121.74     56.87 o 
   1  11   1     3339.09     3214.52     72.24 o 
   2  11   1     2650.06     2614.10     62.89 o 
   3  11   1    13620.87    14691.64     83.35 o 
   4  11   1     2895.25     2653.89     80.31 o 
   5  11   1     9515.84     9934.53    851.40 o 
   6  11   1     1076.25     1131.60    192.09 o 
   7  11   1      888.49     1053.66    172.33 o 
   8  11   1     7174.24     8165.73   1770.06 o 
   9  11   1     6137.45     6169.28    886.79 o 
  10  11   1       50.24       60.94     26.59 o 
  11  11   1      140.41       69.41     36.33 o 
  12  11   1      370.59      561.83     38.32 o 
  13  11   1      710.85      678.62     64.84 o 
  14  11   1      186.31      253.24     87.03 o 
  15  11   1      955.91      974.92    333.48 o 
 -15  12   1      861.95      888.48    295.75 o 
 -14  12   1        2.19       -1.82     45.23 o 
 -13  12   1       41.07       31.81     37.11 o 
 -12  12   1     1964.66     2282.33    492.29 o 
 -11  12   1     5125.66     4214.41    287.01 o 
 -10  12   1        1.49       88.74     54.83 o 
  -9  12   1      287.90      377.04     74.13 o 
  -8  12   1      872.21     1029.80    300.67 o 
  -7  12   1     2360.81     2691.73    653.53 o 
  -6  12   1     5623.03     6031.53    915.14 o 
  -5  12   1     1413.20     1488.90    196.46 o 
  -4  12   1     2335.54     2221.35     90.15 o 
  -3  12   1     7381.24     7994.00     74.76 o 
  -2  12   1     1490.39     1511.72     69.53 o 
  -1  12   1     7766.93     8102.28    340.67 o 
   0  12   1    14925.03    13887.50    595.09 o 
   1  12   1     8934.26     8115.20    243.10 o 
   2  12   1     6462.31     7410.88     67.96 o 
   3  12   1     4840.56     5391.58     59.76 o 
   4  12   1      513.97      499.31     40.35 o 
   5  12   1      528.35      454.80     65.69 o 
   6  12   1     2378.05     2366.42    370.43 o 
   7  12   1     1225.38     1413.62    239.35 o 
   8  12   1        0.32       49.47     39.01 o 
   9  12   1      222.57      261.85     50.37 o 
  10  12   1     1968.13     1965.36    257.95 o 
  11  12   1     2578.72     2591.58    899.99 o 
  12  12   1       14.16       36.28     62.26 o 
  13  12   1     1833.98     2206.16    540.49 o 
  14  12   1        7.35      103.57     40.70 o 
  15  12   1      258.64      295.61     76.56 o 
 -15  13   1       74.45      111.69     63.43 o 
 -14  13   1       29.61      110.05     39.50 o 
 -13  13   1        3.95       26.17     36.48 o 
 -12  13   1      267.70      311.11     37.57 o 
 -11  13   1      615.25      697.27    164.04 o 
 -10  13   1     2275.22     2935.18     68.27 o 
  -9  13   1     3510.14     4045.63   1036.46 o 
  -8  13   1     3349.38     3429.38    744.85 o 
  -7  13   1      751.68      672.02    136.94 o 
  -6  13   1      169.84      252.00     39.83 o 
  -5  13   1      288.76      505.54     50.12 o 
  -4  13   1     2420.46     2240.21     56.32 o 
  -3  13   1       28.60       64.50     44.13 o 
  -2  13   1       59.99       30.71     31.81 o 
  -1  13   1     1689.45     1440.34     45.74 o 
   0  13   1      105.29       44.33     33.69 o 
   1  13   1     1360.16     1386.06     44.95 o 
   2  13   1     8104.35     7079.98   1527.35 o 
   3  13   1    35521.71    33253.09   5584.14 o 
   4  13   1     3745.52     4039.03     53.97 o 
   5  13   1     2196.39     2304.65    216.54 o 
   6  13   1       81.45       70.21     62.57 o 
   7  13   1      752.51      868.11    146.62 o 
   8  13   1     1575.43     1722.01    372.46 o 
   9  13   1       85.45       81.55     25.44 o 
  10  13   1       47.94       54.39     27.34 o 
  11  13   1     2052.17     2240.85    524.40 o 
  12  13   1     1380.37     1351.53    354.03 o 
  13  13   1      635.27      938.13    262.48 o 
  14  13   1      197.77      209.38     89.99 o 
  15  13   1      682.10      746.81    182.48 o 
 -15  14   1       41.37      128.11     59.37 o 
 -14  14   1      228.29      354.67    114.13 o 
 -13  14   1       22.57       24.93     38.35 o 
 -12  14   1      188.64      225.95    110.23 o 
 -11  14   1     2245.71     2132.89    597.83 o 
 -10  14   1      257.77      378.87     58.12 o 
  -9  14   1      136.50      162.77     78.98 o 
  -8  14   1      276.13      272.96     68.82 o 
  -7  14   1    14191.22    15482.96   2959.32 o 
  -6  14   1     5199.85     5196.28    682.75 o 
  -5  14   1       25.03       -0.56     42.40 o 
  -4  14   1       18.08       83.45     39.08 o 
  -3  14   1      219.26      203.99     33.05 o 
  -2  14   1     1890.03     1548.12     52.65 o 
  -1  14   1       41.38       41.52     61.87 o 
   0  14   1       81.67      116.33     32.05 o 
   1  14   1      305.69      274.73     41.56 o 
   2  14   1     4420.40     4467.92    144.27 o 
   3  14   1     9493.05     8149.30   1612.65 o 
   4  14   1       38.94       16.25     44.21 o 
   5  14   1     1629.14     1541.23    128.26 o 
   6  14   1     2884.59     3271.51    410.67 o 
   7  14   1     1851.81     1834.06    335.83 o 
   8  14   1      227.70      243.69     39.20 o 
   9  14   1     2712.77     3192.36    797.74 o 
  10  14   1     1542.17     1437.68     67.35 o 
  11  14   1        4.75      -43.35     43.35 o 
  12  14   1      261.51      352.53     57.18 o 
  13  14   1       94.50       72.68     42.73 o 
  14  14   1      310.85      332.59    162.87 o 
 -14  15   1      247.36      340.59    104.60 o 
 -13  15   1        3.54       20.98     37.96 o 
 -12  15   1      402.60      357.54    138.27 o 
 -11  15   1      201.85      185.48     92.96 o 
 -10  15   1       41.76       41.41     54.68 o 
  -9  15   1     2372.20     2606.36    557.37 o 
  -8  15   1       21.11       66.35     40.68 o 
  -7  15   1      238.58      242.18     48.43 o 
  -6  15   1    14995.70    13906.04   1621.87 o 
  -5  15   1     5889.72     5499.22    467.14 o 
  -4  15   1     2519.35     2545.03     52.61 o 
  -3  15   1        0.68       63.54     33.70 o 
  -2  15   1        4.72       34.94     31.41 o 
  -1  15   1      156.52      126.79     38.17 o 
   0  15   1     1169.08     1329.50     42.26 o 
   1  15   1      244.33      235.56     32.11 o 
   2  15   1       41.30        0.12     38.76 o 
   3  15   1     8493.15     8747.13    180.06 o 
   4  15   1      316.43      334.74     41.98 o 
   5  15   1     1870.31     1982.73    166.00 o 
   6  15   1     5240.56     4856.14    381.13 o 
   7  15   1     1905.13     1967.05    267.08 o 
   8  15   1     5686.69     6490.49   1415.49 o 
   9  15   1     3748.54     3948.73    655.02 o 
  10  15   1      597.95      582.17     79.29 o 
  11  15   1       62.53      110.63     29.67 o 
  12  15   1      599.13      723.76    147.56 o 
  13  15   1      552.71      626.34    214.98 o 
  14  15   1        0.27      133.05     40.62 o 
 -14  16   1      224.57      227.54     41.52 o 
 -13  16   1        3.55       76.54     43.35 o 
 -12  16   1       52.10       90.82     30.08 o 
 -11  16   1       42.41       11.18     37.37 o 
 -10  16   1      486.94      420.58     42.80 o 
  -9  16   1       48.02       60.71     42.06 o 
  -8  16   1     1074.09     1206.90    299.26 o 
  -7  16   1     7997.77     8185.79   1451.19 o 
  -6  16   1     1095.88      945.43    148.50 o 
  -5  16   1      467.56      432.65     39.68 o 
  -4  16   1       26.10      -16.17     31.11 o 
  -3  16   1     4275.79     3623.53    246.07 o 
  -2  16   1      480.91      529.23     48.82 o 
  -1  16   1       31.15       73.54     30.81 o 
   0  16   1     1342.81     1303.29     60.15 o 
   1  16   1      342.77      277.46     80.15 o 
   2  16   1       25.64       57.84     73.90 o 
   3  16   1     3065.50     3025.81     60.15 o 
   4  16   1     1387.96     1640.83     44.73 o 
   5  16   1     1431.78     1618.38    217.72 o 
   6  16   1     1594.97     1613.96    294.58 o 
   7  16   1     2797.46     2787.94    532.76 o 
   8  16   1        5.25      -10.15     40.57 o 
   9  16   1     1640.23     1488.49    429.33 o 
  10  16   1     1852.85     1809.06    245.07 o 
  11  16   1      277.23      287.03     51.86 o 
  12  16   1        3.64       17.04     68.20 o 
  13  16   1      594.83      750.85    195.84 o 
  14  16   1       53.69      103.26     43.19 o 
 -13  17   1      167.05      172.43     86.79 o 
 -12  17   1        8.60       19.49     31.31 o 
 -11  17   1      497.90      467.95    257.71 o 
 -10  17   1     3294.43     3015.24    713.83 o 
  -9  17   1     1552.68     1537.24    346.61 o 
  -8  17   1      542.45      518.28    132.80 o 
  -7  17   1       20.22       25.00     37.51 o 
  -6  17   1     1616.80     1554.77    127.41 o 
  -5  17   1     2971.22     3038.64    292.94 o 
  -4  17   1     2687.82     2700.71     73.92 o 
  -3  17   1       16.66       34.35     30.41 o 
  -2  17   1        1.74       67.03     30.35 o 
  -1  17   1     2205.75     2529.42     77.80 o 
   0  17   1     1366.28     1596.65     89.05 o 
   1  17   1      250.18      337.71     57.65 o 
   2  17   1       29.05       53.75     38.43 o 
   3  17   1     2240.56     2026.61    220.23 o 
   4  17   1     3884.51     3667.35    113.11 o 
   5  17   1     2442.57     2393.04    140.69 o 
   6  17   1       56.73       91.19     68.51 o 
   7  17   1     2872.58     2944.08    486.82 o 
   8  17   1     2192.25     2153.85    372.77 o 
   9  17   1     1326.28     1320.00    250.91 o 
  10  17   1      401.65      524.01     49.31 o 
  11  17   1      170.24      252.11     56.40 o 
  12  17   1      911.43     1089.06    235.99 o 
  13  17   1      118.06       59.91    109.44 o 
 -13  18   1        7.78      -25.45     44.17 o 
 -12  18   1      814.53      866.19    260.99 o 
 -11  18   1       63.76       45.06     30.47 o 
 -10  18   1       84.71      102.12     67.10 o 
  -9  18   1      472.10      604.22    133.65 o 
  -8  18   1     1063.07     1033.71    246.70 o 
  -7  18   1      674.70      604.81     92.10 o 
  -6  18   1      213.61      202.94     41.48 o 
  -5  18   1     2658.51     2391.73     66.63 o 
  -4  18   1     5192.23     5563.06     89.83 o 
  -3  18   1     1640.62     1816.62     62.34 o 
  -2  18   1      426.37      468.74    122.10 o 
  -1  18   1       68.73       52.32     40.94 o 
   0  18   1     5410.38     6340.55     69.14 o 
   1  18   1     7499.11     8118.70    211.07 o 
   2  18   1     8267.73     9349.86    286.93 o 
   3  18   1      821.19      899.41     57.26 o 
   4  18   1     1907.90     1766.60     52.97 o 
   5  18   1       39.50       24.37     38.52 o 
   6  18   1      398.60      392.01     67.49 o 
   7  18   1      190.78      231.81    158.66 o 
   8  18   1       16.17        4.47     36.67 o 
   9  18   1       12.58       43.69     37.30 o 
  10  18   1     1226.40     1203.50    154.52 o 
  11  18   1     1400.20     1191.63    164.76 o 
  12  18   1        3.33       35.22     45.78 o 
  13  18   1        1.70      -33.57     33.57 o 
 -13  19   1      500.79      409.69    112.10 o 
 -12  19   1       53.39       83.88     43.37 o 
 -11  19   1       14.17      -14.11     72.49 o 
 -10  19   1      624.65      596.80     81.17 o 
  -9  19   1      497.44      494.50     44.45 o 
  -8  19   1      292.88      267.76     82.42 o 
  -7  19   1      181.34      188.02     37.78 o 
  -6  19   1       19.25       45.69     36.89 o 
  -5  19   1      549.35      436.89     39.05 o 
  -4  19   1      214.01      246.84     40.92 o 
  -3  19   1     1048.52     1017.11     93.81 o 
  -2  19   1       66.54      109.41     68.67 o 
  -1  19   1     4449.50     5330.19    121.63 o 
   0  19   1     2110.92     2497.01     47.39 o 
   1  19   1     1228.08     1258.66    274.90 o 
   2  19   1      402.55      468.35     65.46 o 
   3  19   1       42.12      118.81     31.05 o 
   4  19   1     2770.90     2789.95    120.26 o 
   5  19   1      449.53      497.33     87.96 o 
   6  19   1      804.09      757.53     65.08 o 
   7  19   1      639.08      616.72     69.53 o 
   8  19   1       56.50       66.84     43.04 o 
   9  19   1      200.81      327.13    139.36 o 
  10  19   1        3.05       44.74     30.85 o 
  11  19   1      443.59      426.24     45.97 o 
  12  19   1      301.42      339.74     70.70 o 
 -12  20   1      154.35      154.36     40.64 o 
 -11  20   1      416.44      262.46    110.31 o 
 -10  20   1      171.36       97.48     39.34 o 
  -9  20   1      484.81      409.42     44.11 o 
  -8  20   1      159.57      126.95     42.73 o 
  -7  20   1      213.20      177.23     41.25 o 
  -6  20   1      965.88      874.83     55.40 o 
  -5  20   1      831.40      699.96     32.94 o 
  -4  20   1     2003.18     2254.20    102.02 o 
  -3  20   1     2234.31     2362.16     72.73 o 
  -2  20   1     1171.36     1262.77     42.79 o 
  -1  20   1      221.67      254.14     40.27 o 
   0  20   1      693.42      685.13    126.08 o 
   1  20   1     2804.79     2848.77     66.08 o 
   2  20   1        2.12       80.61     47.34 o 
   3  20   1       63.38       10.22     59.30 o 
   4  20   1     3661.67     3514.87    375.59 o 
   5  20   1      548.42      458.66     29.49 o 
   6  20   1      432.63      440.07     59.14 o 
   7  20   1       71.38      118.94     37.26 o 
   8  20   1       56.60       33.49     40.29 o 
   9  20   1      117.63      164.73     37.80 o 
  10  20   1      624.00      577.15     44.77 o 
  11  20   1     1407.05     1209.28    139.46 o 
  12  20   1       28.84      100.08     39.91 o 
 -12  21   1      196.94      196.63     33.98 o 
 -11  21   1        0.62      -73.64     91.32 o 
 -10  21   1      227.94      245.13     56.56 o 
  -9  21   1      287.11      225.54     48.06 o 
  -8  21   1        4.22       19.78     37.54 o 
  -7  21   1       56.17       74.13     30.40 o 
  -6  21   1     1719.06     1500.91    288.17 o 
  -5  21   1       85.92      132.76     47.26 o 
  -4  21   1     1485.08     1466.31    103.82 o 
  -3  21   1        0.09       20.32     37.59 o 
  -2  21   1     3357.15     3513.59    126.16 o 
  -1  21   1     2043.23     2400.33     47.34 o 
   0  21   1      876.34     1111.18     66.16 o 
   1  21   1     1848.38     2306.74     46.21 o 
   2  21   1       21.91      105.76     37.33 o 
   3  21   1       46.21       82.15     38.11 o 
   4  21   1      175.68      246.58     43.35 o 
   5  21   1      104.39      118.67     37.70 o 
   6  21   1       31.72      -29.98     29.98 o 
   7  21   1      104.15      101.10     36.52 o 
   8  21   1       33.01       64.50     43.90 o 
   9  21   1      200.02      236.11     58.28 o 
  10  21   1        0.15      -12.39     31.00 o 
  11  21   1      134.99       74.59     29.29 o 
 -11  22   1      236.04      163.58     43.90 o 
 -10  22   1      112.91      106.24     56.87 o 
  -9  22   1        0.45      -18.51     40.76 o 
  -8  22   1       89.70      106.88     31.35 o 
  -7  22   1       99.37       91.09     38.00 o 
  -6  22   1      130.21      132.32     41.50 o 
  -5  22   1     1417.57     1209.48    101.47 o 
  -4  22   1     1085.69     1165.19    157.40 o 
  -3  22   1     1625.17     1615.12    100.14 o 
  -2  22   1      541.49      535.37     47.11 o 
  -1  22   1      224.95      200.98     43.12 o 
   0  22   1      135.06      152.80     38.39 o 
   1  22   1     2653.44     3008.46     48.76 o 
   2  22   1      550.30      618.87     43.93 o 
   3  22   1     2171.61     2382.30     47.05 o 
   4  22   1      502.09      563.21     51.17 o 
   5  22   1      196.24      146.48     38.83 o 
   6  22   1       10.96       41.18     39.90 o 
   7  22   1      123.67       92.53     34.46 o 
   8  22   1      305.16      242.53     38.51 o 
   9  22   1        7.88       36.78     42.00 o 
  10  22   1      282.23      293.14     34.92 o 
  11  22   1        0.51        9.61     34.06 o 
 -10  23   1      219.32      134.41     41.30 o 
  -9  23   1      527.83      524.41    100.14 o 
  -8  23   1      590.83      645.26    118.11 o 
  -7  23   1       48.03      103.28     42.19 o 
  -6  23   1      145.88      139.02     30.89 o 
  -5  23   1      386.10      386.67     46.09 o 
  -4  23   1      494.46      570.51     40.09 o 
  -3  23   1      133.25      182.24     31.25 o 
  -2  23   1     1504.30     1752.57     72.10 o 
  -1  23   1       27.71       14.44     38.05 o 
   0  23   1     1123.37     1253.12     60.46 o 
   1  23   1       82.79      173.08     38.33 o 
   2  23   1      811.92      994.85     70.00 o 
   3  23   1      432.53      385.25     91.32 o 
   4  23   1      179.45      143.34     90.15 o 
   5  23   1      508.29      610.84     46.17 o 
   6  23   1      120.72      222.10     93.28 o 
   7  23   1      238.91      193.91     33.64 o 
   8  23   1       46.74      100.81     62.72 o 
   9  23   1        0.90      -65.75     71.32 o 
  10  23   1       20.05        4.23     28.57 o 
 -10  24   1       38.76       59.06     40.47 o 
  -9  24   1       32.30        0.03     42.87 o 
  -8  24   1       98.45       85.90     62.49 o 
  -7  24   1      482.42      593.17    143.58 o 
  -6  24   1        0.99       23.87     32.74 o 
  -5  24   1       87.16      133.28     30.98 o 
  -4  24   1      960.49      948.74     42.20 o 
  -3  24   1      101.01      118.82     32.56 o 
  -2  24   1       14.88       84.20     43.90 o 
  -1  24   1      322.15      515.65     42.89 o 
   0  24   1      132.98       73.32     31.10 o 
   1  24   1       18.36       33.12     38.11 o 
   2  24   1     1118.81     1217.59     61.48 o 
   3  24   1      636.94      622.51     34.30 o 
   4  24   1      376.36      333.13     47.26 o 
   5  24   1       11.28       41.96     56.95 o 
   6  24   1      119.44      116.64     32.70 o 
   7  24   1      851.96      906.85    139.51 o 
   8  24   1       22.65      127.92     67.41 o 
   9  24   1       63.43       45.79     26.71 o 
  10  24   1       28.70       36.09     54.21 o 
  -9  25   1      124.43       71.25     43.69 o 
  -8  25   1        0.19      -14.80     34.30 o 
  -7  25   1      855.72      753.06    144.68 o 
  -6  25   1      269.59      271.10     35.05 o 
  -5  25   1      883.21      826.38     46.95 o 
  -4  25   1       73.93      105.71     58.51 o 
  -3  25   1       70.84      156.49     33.05 o 
  -2  25   1       46.07      100.82     65.00 o 
  -1  25   1      121.49      168.18     37.99 o 
   0  25   1       41.72       64.70     78.90 o 
   1  25   1      116.44      233.01     74.37 o 
   2  25   1       70.27      135.64     41.88 o 
   3  25   1       85.73       95.50     38.44 o 
   4  25   1      776.19      728.39     42.09 o 
   5  25   1        4.96      -42.00     42.00 o 
   6  25   1       29.50       41.58     33.22 o 
   7  25   1      755.91      682.06    182.56 o 
   8  25   1      295.07      224.94     45.11 o 
   9  25   1       95.62        3.35     59.57 o 
  -8  26   1      424.18      225.25     37.96 o 
  -7  26   1        1.34       42.11     43.75 o 
  -6  26   1       59.16       64.14     56.95 o 
  -5  26   1        4.36      -31.90     31.90 o 
  -4  26   1      309.57      228.55     40.48 o 
  -3  26   1     1295.21     1246.71     47.34 o 
  -2  26   1       55.42       53.76     39.59 o 
  -1  26   1        0.04      145.07     54.83 o 
   0  26   1       12.18       19.37     57.73 o 
   1  26   1       40.39       98.06     38.77 o 
   2  26   1      492.49      647.15     54.52 o 
   3  26   1       83.49      197.56     42.42 o 
   4  26   1       29.55       37.22     58.83 o 
   5  26   1      305.38      237.00     43.53 o 
   6  26   1      144.22      131.81     61.71 o 
   7  26   1        8.59      -24.85     51.01 o 
   8  26   1      481.74      335.08     46.06 o 
  -7  27   1       14.81       74.94     44.51 o 
  -6  27   1       38.80       17.00     50.70 o 
  -5  27   1      184.21      140.31     35.92 o 
  -4  27   1        0.55       -0.67     43.59 o 
  -3  27   1       59.48       90.00     49.76 o 
  -2  27   1      338.75      301.54     44.36 o 
  -1  27   1      192.22      217.72     43.68 o 
   0  27   1        0.22      -39.99     39.99 o 
   1  27   1      291.56      289.18     41.21 o 
   2  27   1      775.01      818.14    103.27 o 
   3  27   1        0.07      -22.07     72.57 o 
   4  27   1        8.36       42.53     42.49 o 
   5  27   1        6.72       -9.73    121.01 o 
   6  27   1       38.49       31.82     45.15 o 
   7  27   1       25.92        9.06     40.64 o 
  -5  28   1      159.98       94.85     33.67 o 
  -4  28   1       40.20       98.20     42.58 o 
  -3  28   1       25.36       45.47     32.14 o 
  -2  28   1      114.96      241.93     57.97 o 
  -1  28   1      166.67      126.07     77.96 o 
   0  28   1       24.25      -16.84     65.54 o 
   1  28   1       72.79       90.17     91.48 o 
   2  28   1        4.97       45.56     41.56 o 
   3  28   1       10.81       46.14     39.55 o 
   4  28   1      429.90      417.63     80.23 o 
   5  28   1       30.02       49.02     40.54 o 
  -4  29   1      376.52      222.53     47.34 o 
  -3  29   1        0.32       53.06     60.46 o 
  -2  29   1       45.43       -5.79     41.15 o 
  -1  29   1      115.11       19.66     42.97 o 
   0  29   1        2.30       -1.67     41.20 o 
   1  29   1      683.01      650.48     46.28 o 
   2  29   1       38.39       88.61     40.98 o 
   3  29   1      401.28      342.34     87.50 o 
 -17   0   2      114.60      191.07     55.46 o 
 -16   0   2      162.34      113.27     55.77 o 
 -15   0   2     2312.55     2616.15     62.81 o 
 -14   0   2       43.97       35.31     36.25 o 
 -13   0   2     3759.33     3877.75     64.22 o 
 -12   0   2      152.24      222.01     51.56 o 
 -11   0   2       15.62      -52.65     52.97 o 
 -10   0   2     4842.73     4157.41     54.21 o 
  -9   0   2     1181.89     1350.03     59.69 o 
  -8   0   2      772.11      516.82     41.25 o 
  -7   0   2      958.90      896.47     43.43 o 
  -6   0   2    15978.46    13464.31     94.99 o 
   0   0   2     1169.73     1186.78     73.35 o 
   1   0   2    31018.85    29514.61    176.18 o 
   2   0   2     2021.42     1803.29     76.88 o 
   3   0   2    75666.85    61010.59   1865.76 o 
   4   0   2     2420.19     2064.54     49.59 o 
   5   0   2        1.13       33.23     68.12 o 
   6   0   2     2316.33     1721.55     50.62 o 
   7   0   2       20.14        9.84     37.65 o 
   8   0   2      106.77       71.08     39.06 o 
   9   0   2     2481.67     2430.08     61.71 o 
  10   0   2      405.87      378.09     54.21 o 
  11   0   2     8967.12     8441.36     66.40 o 
  12   0   2     6642.96     7142.74     72.02 o 
  13   0   2      699.73      491.52     40.31 o 
  14   0   2     1170.06     1052.87     43.90 o 
  15   0   2      850.60      925.06     57.50 o 
  16   0   2      361.26      271.69     56.40 o 
 -16   1   2     1017.03      921.43     94.44 o 
 -15   1   2      938.84     1045.31     40.31 o 
 -14   1   2      158.66      117.94     31.27 o 
 -13   1   2     2045.65     2045.57     32.31 o 
 -12   1   2      113.12      187.15     43.35 o 
 -11   1   2     2764.74     2772.41    157.56 o 
 -10   1   2     1565.93     1361.03     44.29 o 
  -9   1   2       75.92      194.66     30.58 o 
  -8   1   2     3923.72     3141.55     97.65 o 
  -7   1   2      379.17      186.50     33.09 o 
  -6   1   2       67.00       87.18     42.34 o 
  -5   1   2       21.07       59.83     47.03 o 
  -4   1   2    18430.78    13809.90    131.71 o 
   0   1   2    39633.53    45494.25   2001.11 o 
   1   1   2    71835.23    70643.24   4713.36 o 
   2   1   2     3733.37     3085.90    136.41 o 
   3   1   2      262.22      173.07     39.81 o 
   4   1   2    17156.89    14301.45    344.87 o 
   5   1   2     7351.70     6644.39    202.88 o 
   6   1   2       39.90       81.98     36.62 o 
   7   1   2        0.17      -48.51     48.51 o 
   8   1   2      611.54      681.09     35.15 o 
   9   1   2     6075.43     4564.36    347.31 o 
  10   1   2     3786.69     3443.78     92.49 o 
  11   1   2     1393.40     1344.00    134.51 o 
  12   1   2      900.80      875.83     73.59 o 
  13   1   2     8562.95     8273.01    554.55 o 
  14   1   2     3442.67     3342.46    327.93 o 
  15   1   2      577.23      537.70    120.46 o 
  16   1   2       24.51       45.83     27.55 o 
 -16   2   2      434.37      401.45     40.21 o 
 -15   2   2     1290.97     1328.82    169.12 o 
 -14   2   2     2331.98     2516.00    127.73 o 
 -13   2   2     1076.79     1003.50     56.40 o 
 -12   2   2      522.34      517.23     37.06 o 
 -11   2   2     1340.16     1190.87     71.39 o 
 -10   2   2      371.12      459.04     77.65 o 
  -9   2   2      772.03      538.96     39.31 o 
  -8   2   2      781.06      729.44     99.83 o 
  -7   2   2        5.64      -12.92     32.49 o 
  -6   2   2     8767.23     7498.95     89.05 o 
  -5   2   2     1130.17      982.56     70.94 o 
  -4   2   2     2199.00     1595.62     82.49 o 
  -3   2   2     3336.20     2616.46    107.02 o 
  -2   2   2    29108.24    22641.38    254.03 o 
  -1   2   2    61216.83    56340.89    307.94 o 
   0   2   2    36974.64    37373.35   2916.69 o 
   1   2   2     1624.51     1540.32    150.77 o 
   2   2   2     4181.30     3723.92    342.64 o 
   3   2   2      659.93      462.43     44.30 o 
   4   2   2     3561.70     3163.80     85.63 o 
   5   2   2       25.67       47.02     36.24 o 
   6   2   2      479.42      269.20     26.52 o 
   7   2   2       11.67       -1.70     26.10 o 
   8   2   2       34.37      -32.17     47.97 o 
   9   2   2       52.24       48.69     58.51 o 
  10   2   2     1765.63     1617.51    168.65 o 
  11   2   2     2278.20     2387.23    171.08 o 
  12   2   2     2246.39     2241.55     36.66 o 
  13   2   2     1316.33     1117.62    128.58 o 
  14   2   2        1.92        1.56     37.10 o 
  15   2   2      162.42      175.82     48.35 o 
  16   2   2      160.63       71.19    118.58 o 
 -16   3   2      646.74      597.82     71.08 o 
 -15   3   2      147.50      348.78     90.69 o 
 -14   3   2      107.82       73.52     43.12 o 
 -13   3   2       61.21       90.65     72.10 o 
 -12   3   2     1231.67     1192.50     64.14 o 
 -11   3   2      450.22      366.73     26.21 o 
 -10   3   2     1411.04     1323.32     53.98 o 
  -9   3   2     2088.93     1938.45    111.00 o 
  -8   3   2      251.01      321.13     31.93 o 
  -7   3   2    15972.47    12841.56     91.55 o 
  -6   3   2      328.09      240.45     58.59 o 
  -5   3   2    15183.63    11965.23    115.15 o 
  -4   3   2     1374.60     1043.49     77.96 o 
  -3   3   2    12536.04    10043.55    144.99 o 
  -2   3   2     8397.93     5968.15    327.39 o 
  -1   3   2     1012.76      858.04    107.65 o 
   0   3   2    13263.81    14571.39    128.81 o 
   1   3   2    13863.16    14575.10    987.71 o 
   2   3   2    27333.74    26752.49   2607.72 o 
   3   3   2     2435.57     2001.73    157.21 o 
   4   3   2     3627.89     3198.87    189.94 o 
   5   3   2     7260.60     6361.85    132.10 o 
   6   3   2     3542.04     2539.68    162.89 o 
   7   3   2      614.13      541.29     58.64 o 
   8   3   2     2914.99     2639.83    104.52 o 
   9   3   2     7810.23     7291.71    365.98 o 
  10   3   2     1515.14     1686.30     75.54 o 
  11   3   2     2495.94     2409.69     43.51 o 
  12   3   2      581.60      532.50    139.51 o 
  13   3   2      837.10      781.91    122.33 o 
  14   3   2       31.69       99.93     35.78 o 
  15   3   2        8.77       59.21     80.54 o 
  16   3   2      216.44      218.80     28.49 o 
 -16   4   2       90.86      133.61     63.98 o 
 -15   4   2       24.69      157.37     30.23 o 
 -14   4   2     1335.89     1579.04     41.19 o 
 -13   4   2      700.64      640.15     74.60 o 
 -12   4   2      138.06      130.78     41.48 o 
 -11   4   2      773.89      658.57     32.09 o 
 -10   4   2     1647.12     1332.73     40.58 o 
  -9   4   2     7741.81     6794.48    348.41 o 
  -8   4   2       69.87      122.18     54.83 o 
  -7   4   2    22703.45    20065.69    119.83 o 
  -6   4   2      946.65      701.03     62.81 o 
  -5   4   2    18409.55    14909.48    125.14 o 
  -4   4   2      383.41      329.50     68.59 o 
  -3   4   2       20.97       63.46     54.84 o 
  -2   4   2    26235.89    23725.23   2006.99 o 
  -1   4   2    44646.29    39654.14   5316.51 o 
   0   4   2    10017.69    10303.77    674.38 o 
   1   4   2    42281.11    49689.01    286.30 o 
   2   4   2    24572.80    26261.65   2799.50 o 
   3   4   2     6366.46     6462.70    607.44 o 
   4   4   2    22685.59    19581.44   1542.21 o 
   5   4   2      171.69      146.78     37.95 o 
   6   4   2     1829.22     1379.84     52.14 o 
   7   4   2     2834.96     2085.30    174.41 o 
   8   4   2       34.67       56.07     27.55 o 
   9   4   2      803.40      808.40     39.76 o 
  10   4   2     6792.85     6893.15    364.34 o 
  11   4   2      126.68      130.32     36.68 o 
  12   4   2       20.90        6.81     84.44 o 
  13   4   2        1.20        1.67     36.68 o 
  14   4   2      127.82       83.08     99.99 o 
  15   4   2      835.21      943.80     40.67 o 
  16   4   2        3.23       36.61     31.95 o 
 -16   5   2        3.17       38.57     69.68 o 
 -15   5   2        4.17       72.70     31.46 o 
 -14   5   2      366.52      452.90     31.24 o 
 -13   5   2     1746.68     1960.47    133.12 o 
 -12   5   2      384.60      451.20     81.24 o 
 -11   5   2       28.87       56.48     56.01 o 
 -10   5   2      559.40      497.75     54.99 o 
  -9   5   2     5621.31     5504.34    243.65 o 
  -8   5   2    10026.45     9486.58     88.12 o 
  -7   5   2    26238.25    23263.34    128.73 o 
  -6   5   2       81.36      106.71     58.75 o 
  -5   5   2    16659.97    15508.82   1285.58 o 
  -4   5   2      221.42      198.78     45.02 o 
  -3   5   2    17468.45    15375.53   1840.28 o 
  -2   5   2     1409.10     1301.93    171.08 o 
  -1   5   2    21024.01    20154.77    772.11 o 
   0   5   2    43260.52    46167.42    210.06 o 
   1   5   2      241.82      210.23     70.32 o 
   2   5   2    17325.39    20301.77    845.07 o 
   3   5   2     2617.20     2223.15     51.96 o 
   4   5   2      446.20      366.97     59.53 o 
   5   5   2    41216.36    36883.06   3146.46 o 
   6   5   2    11631.33    10179.33    852.90 o 
   7   5   2        3.02      -10.77     24.21 o 
   8   5   2     4208.96     3565.54    246.61 o 
   9   5   2     1028.05      969.25    137.10 o 
  10   5   2      688.33      784.77    101.32 o 
  11   5   2       25.00       45.24     38.82 o 
  12   5   2      760.75      756.99     86.48 o 
  13   5   2      667.79      708.65     45.23 o 
  14   5   2       23.82       18.36     37.78 o 
  15   5   2       22.83       30.10     56.95 o 
  16   5   2        0.04       12.01    102.88 o 
 -16   6   2      670.83      604.93     37.73 o 
 -15   6   2       46.24       73.87     39.04 o 
 -14   6   2       11.93       83.96     26.40 o 
 -13   6   2      382.21      323.55     42.50 o 
 -12   6   2      568.41      622.57     95.85 o 
 -11   6   2       23.47       29.43     36.14 o 
 -10   6   2      210.36      160.19     37.57 o 
  -9   6   2     5029.45     4963.89     72.49 o 
  -8   6   2      151.14      118.74     54.68 o 
  -7   6   2      736.17      596.82     57.81 o 
  -6   6   2      333.17      312.94     57.81 o 
  -5   6   2    10824.00     9844.08   1200.74 o 
  -4   6   2     6073.64     5628.77    865.54 o 
  -3   6   2      648.86      728.60    104.52 o 
  -2   6   2    12468.41    11134.90    133.27 o 
  -1   6   2     2039.95     1832.85     58.26 o 
   0   6   2     3527.48     3701.95     75.11 o 
   1   6   2    30767.24    36456.63   1007.64 o 
   2   6   2    38238.40    48098.96    779.14 o 
   3   6   2    23820.60    25348.50   4255.21 o 
   4   6   2     1198.55     1044.42     54.37 o 
   5   6   2     1427.51     1189.14    221.85 o 
   6   6   2    17265.24    15962.80   1637.93 o 
   7   6   2     2438.97     1890.38    109.50 o 
   8   6   2    18735.19    17529.86   1565.98 o 
   9   6   2     6452.47     5981.21    564.73 o 
  10   6   2      151.07      207.58     30.50 o 
  11   6   2      374.99      397.81    137.49 o 
  12   6   2      337.76      395.51     86.32 o 
  13   6   2       84.71      172.46    116.78 o 
  14   6   2       14.53      -10.49     29.76 o 
  15   6   2      750.48      692.11     98.20 o 
  16   6   2       12.77       26.90     62.10 o 
 -16   7   2       79.14      105.16     35.00 o 
 -15   7   2      715.45      760.45     96.94 o 
 -14   7   2       65.08       98.17     37.32 o 
 -13   7   2     2927.08     2950.30    463.01 o 
 -12   7   2      314.97      227.24     81.79 o 
 -11   7   2      775.00      620.52     96.71 o 
 -10   7   2     1199.24     1122.91    203.02 o 
  -9   7   2        2.76      -54.68     54.68 o 
  -8   7   2     8189.30     8153.42     86.09 o 
  -7   7   2        3.86       50.78     54.37 o 
  -6   7   2     2105.65     1953.71    255.21 o 
  -5   7   2        3.62       32.44     72.88 o 
  -4   7   2    11748.03    12220.21   2225.49 o 
  -3   7   2     5041.03     5234.63    689.15 o 
  -2   7   2    15064.64    15792.23    130.43 o 
  -1   7   2       99.60       86.65     51.66 o 
   0   7   2     3878.51     3911.79     66.44 o 
   1   7   2    28602.30    29688.04   3187.50 o 
   2   7   2    13942.26    17401.97    293.48 o 
   3   7   2     3247.67     4156.07    242.55 o 
   4   7   2     1556.41     1303.50    200.30 o 
   5   7   2     2985.34     3084.70    629.31 o 
   6   7   2     1206.89     1239.84    153.00 o 
   7   7   2     1282.99     1362.03    178.27 o 
   8   7   2      193.01      277.54     55.73 o 
   9   7   2     1446.80     1267.37    117.36 o 
  10   7   2     6296.91     5958.65   1163.71 o 
  11   7   2       43.58       41.40     29.09 o 
  12   7   2     2897.02     2770.54    422.85 o 
  13   7   2       50.42      140.04     58.04 o 
  14   7   2       97.86      147.36     43.12 o 
  15   7   2       39.98       94.87     27.34 o 
  16   7   2      627.94      792.09    216.70 o 
 -16   8   2       27.07       12.23     51.09 o 
 -15   8   2      188.64      307.23     53.67 o 
 -14   8   2       12.61       29.50     38.44 o 
 -13   8   2        2.28      -18.57     26.95 o 
 -12   8   2     1035.40     1005.41    215.06 o 
 -11   8   2     1766.56     1762.95    263.96 o 
 -10   8   2        7.94       38.40     29.83 o 
  -9   8   2      783.81      782.11     58.28 o 
  -8   8   2     1804.73     1786.55     64.37 o 
  -7   8   2       11.14       39.26     38.01 o 
  -6   8   2     7869.13     7405.58   1556.64 o 
  -5   8   2     1697.89     2185.45    477.06 o 
  -4   8   2      578.95      985.13    163.97 o 
  -3   8   2     1619.45     1653.29    181.47 o 
  -2   8   2       24.10       38.32     49.78 o 
  -1   8   2     1989.38     1413.09     64.92 o 
   0   8   2    12538.05    12037.36   1446.03 o 
   1   8   2    22998.27    26658.23    787.81 o 
   2   8   2    39262.28    40562.64   6382.04 o 
   3   8   2    20567.87    21475.26   3260.39 o 
   4   8   2     3534.42     3682.65     50.74 o 
   5   8   2        1.90       29.07     40.07 o 
   6   8   2     2379.82     2621.31    625.09 o 
   7   8   2        3.57       26.62     35.08 o 
   8   8   2     9492.00     9039.84    995.03 o 
   9   8   2      548.19      440.92     24.68 o 
  10   8   2      563.67      533.09     65.00 o 
  11   8   2     2838.55     2915.89    440.73 o 
  12   8   2     1560.77     1809.16    292.71 o 
  13   8   2     1192.24     1270.89     58.98 o 
  14   8   2      123.14      163.03     31.30 o 
  15   8   2        7.33       81.23     30.89 o 
  16   8   2      263.62      265.56     53.91 o 
 -16   9   2      199.86      147.90     34.08 o 
 -15   9   2     1945.81     2477.53    229.90 o 
 -14   9   2      315.49      388.03     38.48 o 
 -13   9   2     2150.80     1904.31     55.70 o 
 -12   9   2      118.37       97.67     38.82 o 
 -11   9   2     2567.76     2497.49    547.29 o 
 -10   9   2       39.88      -26.24     37.18 o 
  -9   9   2        4.17       36.09     55.46 o 
  -8   9   2     2756.50     2735.67     68.74 o 
  -7   9   2      904.15      882.57    153.19 o 
  -6   9   2      882.04      868.10    114.68 o 
  -5   9   2     1082.54      954.54    151.39 o 
  -4   9   2     3780.39     4302.67    824.06 o 
  -3   9   2     1972.26     1636.31    159.83 o 
  -2   9   2      314.18      401.22     38.07 o 
  -1   9   2     3817.07     4013.16    107.72 o 
   0   9   2      757.15      770.27     39.41 o 
   1   9   2    11374.56    11922.41     80.65 o 
   2   9   2     5996.97     7283.95    259.27 o 
   3   9   2       69.44       70.97     45.05 o 
   4   9   2     2201.10     1770.17    278.57 o 
   5   9   2       13.21       48.47     40.26 o 
   6   9   2       68.61      139.53     40.43 o 
   7   9   2      344.18      354.29     42.29 o 
   8   9   2      715.52      568.74     55.32 o 
   9   9   2     1529.54     1367.74    181.41 o 
  10   9   2      339.10      340.48     46.37 o 
  11   9   2       52.26       39.31     30.70 o 
  12   9   2       12.32        8.42     79.91 o 
  13   9   2        2.21       15.18     92.10 o 
  14   9   2     1285.80     1363.92    394.03 o 
  15   9   2      105.24       58.75     32.99 o 
 -15  10   2      280.95      223.56     49.37 o 
 -14  10   2      706.58      704.06    138.58 o 
 -13  10   2      679.32      769.33    185.99 o 
 -12  10   2      301.64      345.53     67.73 o 
 -11  10   2      986.07      853.29    207.09 o 
 -10  10   2       50.48       58.12     54.05 o 
  -9  10   2      300.05      293.56     41.25 o 
  -8  10   2      473.49      450.58     57.81 o 
  -7  10   2     3355.08     3617.28    800.94 o 
  -6  10   2      226.37      210.95     71.16 o 
  -5  10   2     3509.27     3140.08    703.13 o 
  -4  10   2     7787.25     8486.57   1488.13 o 
  -3  10   2     1158.03     1017.51     82.49 o 
  -2  10   2     1396.34     1503.92    130.69 o 
  -1  10   2        2.17       49.32     43.99 o 
   0  10   2    11026.01    12179.61    715.32 o 
   1  10   2    16647.92    17496.54    381.53 o 
   2  10   2    19441.51    18649.70   2419.52 o 
   3  10   2       10.36      -10.34     42.46 o 
   4  10   2     7463.35     8054.88    529.09 o 
   5  10   2      155.76      181.62     39.50 o 
   6  10   2      228.69      310.37     41.87 o 
   7  10   2      907.52     1133.36    244.90 o 
   8  10   2      887.84      903.43    112.15 o 
   9  10   2        9.11       28.08     36.30 o 
  10  10   2     1438.46     1255.73    150.01 o 
  11  10   2      561.50      568.00    164.91 o 
  12  10   2      318.32      343.18     31.19 o 
  13  10   2      239.63      340.58     31.27 o 
  14  10   2        4.57       78.44     30.45 o 
  15  10   2        7.19      -39.78     39.78 o 
 -15  11   2      635.91      592.09     42.65 o 
 -14  11   2       48.23      166.21     30.24 o 
 -13  11   2      322.67      402.42     86.48 o 
 -12  11   2      168.80      359.99    116.32 o 
 -11  11   2      195.05      226.68     56.01 o 
 -10  11   2     2569.13     2944.24     69.21 o 
  -9  11   2       34.01       66.71     56.24 o 
  -8  11   2     2545.24     2487.03    459.64 o 
  -7  11   2     1163.63     1353.91    313.72 o 
  -6  11   2     1335.68     1301.72    196.23 o 
  -5  11   2     1135.88      924.29     87.81 o 
  -4  11   2     2011.59     1941.40    142.17 o 
  -3  11   2     5476.80     5641.65    222.87 o 
  -2  11   2     1086.11     1312.69     45.22 o 
  -1  11   2      713.94      728.84     44.25 o 
   0  11   2     3137.48     2935.52     53.15 o 
   1  11   2        1.85       41.53     33.44 o 
   2  11   2    11971.56    12997.88     77.44 o 
   3  11   2     3934.17     4468.49     65.85 o 
   4  11   2      959.92      864.33     68.98 o 
   5  11   2      219.30      272.28     53.44 o 
   6  11   2     1689.99     1980.36    269.90 o 
   7  11   2     1867.17     2059.39    356.13 o 
   8  11   2     2712.14     2477.81    151.33 o 
   9  11   2     1462.43     1413.78    215.13 o 
  10  11   2     1266.78     1108.62     95.86 o 
  11  11   2      151.01      189.37     42.65 o 
  12  11   2      568.46      578.54     75.62 o 
  13  11   2        3.13       19.96     26.51 o 
  14  11   2      249.00      378.89    110.70 o 
  15  11   2        0.60       73.43     39.47 o 
 -15  12   2       11.46      -53.22     54.60 o 
 -14  12   2     1576.03     1572.40    312.00 o 
 -13  12   2      594.24      656.29    184.82 o 
 -12  12   2     1330.51     1722.93    314.82 o 
 -11  12   2      113.23      127.76     29.79 o 
 -10  12   2       72.96      123.11     55.93 o 
  -9  12   2     1890.98     2334.14     67.18 o 
  -8  12   2        3.13      -13.12     38.53 o 
  -7  12   2     1938.38     1886.18    271.22 o 
  -6  12   2      349.31      388.59    135.22 o 
  -5  12   2        8.92       44.38     41.37 o 
  -4  12   2     7164.66     7072.36     71.75 o 
  -3  12   2     7769.81     8291.19   1086.30 o 
  -2  12   2     1857.75     1588.92     46.96 o 
  -1  12   2      236.07      338.52     75.46 o 
   0  12   2    31670.72    34348.37   1519.85 o 
   1  12   2       67.68       53.32     35.70 o 
   2  12   2       29.30       -6.50     33.81 o 
   3  12   2      109.02      160.35     42.85 o 
   4  12   2      314.36      270.91     39.65 o 
   5  12   2      204.05      268.84     38.84 o 
   6  12   2      107.93      116.42     70.86 o 
   7  12   2      297.64      282.18     46.33 o 
   8  12   2      476.00      562.32     97.23 o 
   9  12   2       34.07       54.15     38.05 o 
  10  12   2     1083.05      986.14    166.48 o 
  11  12   2      514.45      519.22     35.88 o 
  12  12   2        7.89       92.47    129.75 o 
  13  12   2       50.56       22.33     80.23 o 
  14  12   2      825.33      868.14    178.42 o 
  15  12   2        0.17      -11.50     33.43 o 
 -15  13   2       85.13      208.93     40.76 o 
 -14  13   2       20.62       36.81     82.64 o 
 -13  13   2      194.87      234.13     74.76 o 
 -12  13   2      141.99      155.64     37.81 o 
 -11  13   2      691.46      967.41     59.22 o 
 -10  13   2      471.98      705.40     58.28 o 
  -9  13   2      213.59      201.08     58.43 o 
  -8  13   2      676.61      611.28    131.32 o 
  -7  13   2      204.05      248.14     75.78 o 
  -6  13   2     2889.70     2707.11    504.95 o 
  -5  13   2     3304.11     3147.36    576.67 o 
  -4  13   2       54.22       62.53     45.48 o 
  -3  13   2     3290.12     3180.06    204.62 o 
  -2  13   2     1227.06     1220.13    106.08 o 
  -1  13   2     6695.91     6530.09    677.90 o 
   0  13   2       15.76       78.75     57.73 o 
   1  13   2      302.52      235.56     28.59 o 
   2  13   2        0.23       46.10     40.07 o 
   3  13   2     2983.96     2764.63    412.61 o 
   4  13   2       31.13       41.90     63.35 o 
   5  13   2      576.16      566.97     34.94 o 
   6  13   2      698.92      675.79     33.99 o 
   7  13   2       48.49       29.03     61.55 o 
   8  13   2     3551.74     3633.49    564.40 o 
   9  13   2       29.33       23.40     25.83 o 
  10  13   2        2.70       76.18     30.51 o 
  11  13   2       11.55      -48.61     49.59 o 
  12  13   2      417.97      365.78     85.62 o 
  13  13   2        0.67       -4.79    123.89 o 
  14  13   2        0.01       20.75     38.04 o 
 -14  14   2      312.38      339.68     76.48 o 
 -13  14   2      216.48      255.64     96.47 o 
 -12  14   2       56.47       69.18     50.38 o 
 -11  14   2        0.49       79.52     55.62 o 
 -10  14   2       21.42      -56.09     56.09 o 
  -9  14   2     2100.85     2862.22     80.46 o 
  -8  14   2        3.54       14.57     38.24 o 
  -7  14   2        5.64       15.11     43.50 o 
  -6  14   2     2267.59     2425.01    249.19 o 
  -5  14   2     1688.13     1611.41    244.59 o 
  -4  14   2        1.49       43.44     52.81 o 
  -3  14   2     8432.91     8477.68    189.05 o 
  -2  14   2      832.32      763.75     35.90 o 
  -1  14   2     3471.73     3571.08     51.56 o 
   0  14   2     1986.22     2057.86     71.01 o 
   1  14   2      766.07      736.04     79.52 o 
   2  14   2       23.99       57.06     38.76 o 
   3  14   2     4032.28     3397.82    534.01 o 
   4  14   2       98.70      126.40     39.99 o 
   5  14   2     6373.08     6540.50    903.11 o 
   6  14   2     1133.20     1324.73    210.84 o 
   7  14   2      490.47      532.68     84.91 o 
   8  14   2     1455.44     1507.88    381.13 o 
   9  14   2     1185.88     1219.31    202.29 o 
  10  14   2     1022.85     1017.70    193.96 o 
  11  14   2      112.54       76.67     29.18 o 
  12  14   2       80.94      148.24     38.22 o 
  13  14   2       44.49      153.50     93.43 o 
  14  14   2        5.78       65.18     39.04 o 
 -14  15   2      131.47      147.52     32.76 o 
 -13  15   2       49.16      112.96     72.41 o 
 -12  15   2       48.49       73.45     37.68 o 
 -11  15   2       18.70      105.30     67.18 o 
 -10  15   2     1887.08     2210.25     67.96 o 
  -9  15   2        6.55       32.18     37.49 o 
  -8  15   2        0.25       56.62     40.50 o 
  -7  15   2        0.26      -55.48     79.60 o 
  -6  15   2       67.91       95.19     38.91 o 
  -5  15   2       10.57       20.54     42.11 o 
  -4  15   2      279.00      266.88     34.17 o 
  -3  15   2      959.69     1081.13     81.40 o 
  -2  15   2       18.46       88.12     38.98 o 
  -1  15   2      753.81      767.48     62.34 o 
   0  15   2      893.42      968.06     75.31 o 
   1  15   2     1009.10      845.51     65.15 o 
   2  15   2     1251.29     1139.35     35.29 o 
   3  15   2      507.63      665.07     42.54 o 
   4  15   2      177.12      271.49     39.60 o 
   5  15   2      423.75      452.03     41.04 o 
   6  15   2      826.75      884.15     55.46 o 
   7  15   2        6.91      -20.86     35.86 o 
   8  15   2     1270.02     1557.69    197.32 o 
   9  15   2     1726.96     1638.78    231.93 o 
  10  15   2      325.24      376.53     35.69 o 
  11  15   2       62.08      124.32     30.93 o 
  12  15   2      158.97      162.81     59.06 o 
  13  15   2      149.49      257.02     42.88 o 
  14  15   2        5.55       89.28     31.93 o 
 -14  16   2       34.87      153.10     94.21 o 
 -13  16   2      154.61      232.89     99.91 o 
 -12  16   2       17.84       -3.22     53.28 o 
 -11  16   2      143.32      249.66     68.90 o 
 -10  16   2       15.38       34.53     56.09 o 
  -9  16   2     3482.86     3444.89    771.25 o 
  -8  16   2      252.60      250.73     45.15 o 
  -7  16   2      229.12      232.66     39.26 o 
  -6  16   2      523.54      511.98     44.30 o 
  -5  16   2      214.22      285.93     39.03 o 
  -4  16   2      393.93      538.31     43.17 o 
  -3  16   2        5.83       57.74     37.99 o 
  -2  16   2       65.74       24.10     38.32 o 
  -1  16   2      235.77      307.25     57.50 o 
   0  16   2     2010.67     2149.29     68.67 o 
   1  16   2     1766.04     1883.47     44.73 o 
   2  16   2     1192.49     1142.28    110.14 o 
   3  16   2        0.81       42.64     39.51 o 
   4  16   2     2122.40     2126.64    108.82 o 
   5  16   2      215.47      271.33     39.54 o 
   6  16   2     3435.95     3298.44    246.39 o 
   7  16   2       32.66       97.84     37.37 o 
   8  16   2      212.81      204.47     43.43 o 
   9  16   2      416.25      369.06     31.39 o 
  10  16   2       10.67       28.32     25.54 o 
  11  16   2       54.64       17.60     54.37 o 
  12  16   2        0.76       17.74     30.12 o 
  13  16   2        8.78       26.45     96.94 o 
  14  16   2        5.54      -11.46     40.84 o 
 -14  17   2      128.76      133.12     54.83 o 
 -13  17   2       32.54        6.92     32.39 o 
 -12  17   2        3.66       -2.17     54.91 o 
 -11  17   2      203.90      277.47     70.00 o 
 -10  17   2     1397.76     1892.47     78.27 o 
  -9  17   2       16.85       74.18     41.16 o 
  -8  17   2      296.51      363.54     51.71 o 
  -7  17   2     1882.07     1925.23    291.77 o 
  -6  17   2     1273.43     1288.34     65.54 o 
  -5  17   2     3385.67     2902.57     36.46 o 
  -4  17   2       65.79       90.13     38.06 o 
  -3  17   2      838.97      825.05     43.54 o 
  -2  17   2      261.42      331.92     42.20 o 
  -1  17   2     3794.24     3780.12    457.30 o 
   0  17   2      540.23      625.51     41.54 o 
   1  17   2      398.02      424.04     40.04 o 
   2  17   2      396.66      395.48     41.48 o 
   3  17   2      812.05      922.47     42.64 o 
   4  17   2     1632.27     1631.16    168.65 o 
   5  17   2      740.63      763.25     76.72 o 
   6  17   2      655.15      696.62    104.99 o 
   7  17   2       41.35       67.66     37.09 o 
   8  17   2      391.58      372.15     84.68 o 
   9  17   2        9.06       46.39     30.20 o 
  10  17   2       20.26       50.39     30.28 o 
  11  17   2      259.39      404.42     89.10 o 
  12  17   2      433.46      553.85     40.66 o 
  13  17   2       61.97       72.70     47.97 o 
 -13  18   2      126.49      119.13     40.26 o 
 -12  18   2       32.17       11.84     48.43 o 
 -11  18   2        7.44      -47.50     67.96 o 
 -10  18   2       11.16        9.84     53.12 o 
  -9  18   2     2993.35     3140.11    485.03 o 
  -8  18   2      346.94      295.88     37.75 o 
  -7  18   2      163.27      148.20     41.11 o 
  -6  18   2     3179.85     2867.35    108.35 o 
  -5  18   2       18.46       47.67     31.32 o 
  -4  18   2      165.77      221.02     41.47 o 
  -3  18   2     4476.97     4803.30     79.13 o 
  -2  18   2     1099.75     1022.43    114.83 o 
  -1  18   2      418.54      518.80     42.83 o 
   0  18   2      202.40      264.19     39.36 o 
   1  18   2      695.14      610.28     34.64 o 
   2  18   2      423.30      309.24     29.35 o 
   3  18   2     7044.11     6228.17    564.19 o 
   4  18   2     4616.19     4331.16     63.98 o 
   5  18   2      208.52      130.57     47.81 o 
   6  18   2       39.63       35.34     36.91 o 
   7  18   2      120.46      242.99     71.16 o 
   8  18   2      908.76      877.57    139.29 o 
   9  18   2     1053.13     1065.31    124.23 o 
  10  18   2     1217.86     1071.65    100.76 o 
  11  18   2     1178.21     1019.46    129.44 o 
  12  18   2        8.56        2.76     38.51 o 
  13  18   2      149.34      197.34     60.85 o 
 -13  19   2       47.28       90.28     57.81 o 
 -12  19   2      870.37      725.93    196.85 o 
 -11  19   2      702.85     1001.31     75.93 o 
 -10  19   2      324.09      276.38     57.18 o 
  -9  19   2     1610.91     1564.98    256.62 o 
  -8  19   2        1.16       30.86     48.35 o 
  -7  19   2     3402.06     3140.96    564.09 o 
  -6  19   2      149.16      185.53     32.32 o 
  -5  19   2     4317.88     3605.17    179.05 o 
  -4  19   2       27.46       33.12     36.68 o 
  -3  19   2      371.31      365.69     39.48 o 
  -2  19   2      412.27      432.53     39.90 o 
  -1  19   2      299.68      201.92     31.74 o 
   0  19   2     2136.54     2167.66    382.54 o 
   1  19   2     2564.30     2327.27    340.83 o 
   2  19   2      441.44      426.33     72.57 o 
   3  19   2      705.59      690.80     44.68 o 
   4  19   2       66.06       96.09     31.27 o 
   5  19   2      473.91      400.30     53.67 o 
   6  19   2      184.06      182.39     78.90 o 
   7  19   2     3825.53     3970.59    721.49 o 
   8  19   2     2965.76     3036.01    513.55 o 
   9  19   2      155.87      122.03     30.12 o 
  10  19   2      341.66      323.17     38.76 o 
  11  19   2       71.07       70.97     27.24 o 
  12  19   2        8.26       -0.24     56.95 o 
 -12  20   2       17.56       44.18     33.20 o 
 -11  20   2        1.39      -36.88     68.90 o 
 -10  20   2      116.49       47.50     67.49 o 
  -9  20   2      142.75      144.13     44.97 o 
  -8  20   2      783.72      727.14    147.02 o 
  -7  20   2       87.05       72.13     26.72 o 
  -6  20   2        3.23       33.95     36.21 o 
  -5  20   2       23.95       78.57     52.81 o 
  -4  20   2        4.84       30.62     40.28 o 
  -3  20   2     2734.76     2587.30    356.21 o 
  -2  20   2     2136.89     2405.30     59.91 o 
  -1  20   2     4495.77     5498.75     86.56 o 
   0  20   2      709.38      859.97     42.68 o 
   1  20   2      624.42      679.26     62.18 o 
   2  20   2       53.49      107.99     37.49 o 
   3  20   2      330.94      324.30     59.83 o 
   4  20   2     1346.44     1352.17     54.03 o 
   5  20   2     1308.19     1281.09    137.49 o 
   6  20   2     1535.88     1488.60    240.06 o 
   7  20   2      100.10      133.84     37.07 o 
   8  20   2      784.82      616.46    151.31 o 
   9  20   2      555.81      555.21     74.52 o 
  10  20   2      465.78      462.43     88.37 o 
  11  20   2      513.16      410.23     45.53 o 
  12  20   2       39.32       64.10     39.62 o 
 -12  21   2      432.21      275.10    106.94 o 
 -11  21   2       34.89       10.00     56.40 o 
 -10  21   2       30.25      -34.06     69.37 o 
  -9  21   2       27.63       53.96     45.87 o 
  -8  21   2      152.23      145.36     27.07 o 
  -7  21   2      112.34      129.22     30.91 o 
  -6  21   2     1341.18     1494.85    170.84 o 
  -5  21   2        8.46       14.92     39.56 o 
  -4  21   2      310.15      367.24     42.38 o 
  -3  21   2      428.95      386.67     32.16 o 
  -2  21   2      450.69      553.39     40.20 o 
  -1  21   2      216.90      199.66     32.60 o 
   0  21   2     4578.62     5274.01     86.95 o 
   1  21   2     2112.16     2631.21     46.68 o 
   2  21   2        1.36      -16.57     30.87 o 
   3  21   2     1773.30     2012.77     96.94 o 
   4  21   2     1572.51     1626.36     55.62 o 
   5  21   2      825.00      811.06     53.71 o 
   6  21   2       81.34       53.52     38.09 o 
   7  21   2      277.74      250.35     40.54 o 
   8  21   2      254.45      286.76     56.71 o 
   9  21   2      438.58      354.20    116.88 o 
  10  21   2        2.46        7.69     31.53 o 
  11  21   2      265.57      215.72     47.61 o 
 -11  22   2      198.65      149.68     73.90 o 
 -10  22   2       27.16       64.35     31.60 o 
  -9  22   2      301.79      224.24     34.63 o 
  -8  22   2      572.09      492.92     35.17 o 
  -7  22   2       96.56      134.78     32.42 o 
  -6  22   2      212.24      190.71     37.83 o 
  -5  22   2     1867.64     1936.33    410.67 o 
  -4  22   2      285.13      334.25    103.04 o 
  -3  22   2       59.54       45.36     67.96 o 
  -2  22   2      127.88      150.71     38.38 o 
  -1  22   2     1005.94     1086.72    154.05 o 
   0  22   2        2.98       56.70     30.76 o 
   1  22   2     2246.65     2581.06    103.51 o 
   2  22   2     2743.83     3081.63     47.94 o 
   3  22   2      120.75       36.80     26.84 o 
   4  22   2      365.94      505.97     39.14 o 
   5  22   2        0.95      144.49    125.54 o 
   6  22   2      245.49      319.62     69.15 o 
   7  22   2       47.68       92.85     55.30 o 
   8  22   2       14.89      -14.64     38.20 o 
   9  22   2       75.45      102.93     49.89 o 
  10  22   2        2.48      -28.22     28.22 o 
  11  22   2      123.15      115.07     32.93 o 
 -11  23   2        5.70       32.96     56.40 o 
 -10  23   2        4.64      -20.09     43.27 o 
  -9  23   2      402.94      312.31     42.03 o 
  -8  23   2     1127.31     1144.84    278.96 o 
  -7  23   2      897.88      922.51     64.61 o 
  -6  23   2      123.88      244.08     50.23 o 
  -5  23   2        6.35      117.33    101.55 o 
  -4  23   2     1297.04     1405.27    144.91 o 
  -3  23   2        8.18       29.43     37.83 o 
  -2  23   2       80.51      138.52     38.76 o 
  -1  23   2     1071.63     1146.91    125.38 o 
   0  23   2      173.89      266.70     39.16 o 
   1  23   2     1240.07     1367.04    210.92 o 
   2  23   2      686.93      722.61     66.47 o 
   3  23   2     1680.46     1987.51     45.12 o 
   4  23   2     2144.12     2360.58     85.07 o 
   5  23   2      158.24      179.45     38.05 o 
   6  23   2       28.10       41.31    113.11 o 
   7  23   2      255.44      249.56     35.77 o 
   8  23   2       19.28       46.85     42.63 o 
   9  23   2     1479.28     1209.93    123.48 o 
  10  23   2      231.95      191.34     36.03 o 
 -10  24   2       76.20      132.33     56.87 o 
  -9  24   2      231.29      261.69     40.78 o 
  -8  24   2       47.73       75.57     78.90 o 
  -7  24   2      294.84      315.02     47.19 o 
  -6  24   2     1022.88      889.50    107.10 o 
  -5  24   2      467.11      440.83     46.17 o 
  -4  24   2      176.45      237.63     32.90 o 
  -3  24   2      304.87      388.04     64.53 o 
  -2  24   2        6.10       38.89     84.68 o 
  -1  24   2      465.12      527.83     39.71 o 
   0  24   2     1773.10     1690.54    285.68 o 
   1  24   2       37.39       90.02     38.38 o 
   2  24   2       57.63       55.28     38.42 o 
   3  24   2      503.53      544.50     46.64 o 
   4  24   2       46.27       24.84     38.55 o 
   5  24   2       64.06       58.64     37.56 o 
   6  24   2     3590.83     3226.38    450.74 o 
   7  24   2     1555.64     1214.38     40.72 o 
   8  24   2       40.75       37.87     29.73 o 
   9  24   2       39.02       24.10     36.58 o 
  -9  25   2      119.65      203.42     57.34 o 
  -8  25   2     2871.09     2500.84    605.80 o 
  -7  25   2     1961.82     1784.02    410.43 o 
  -6  25   2       41.04      113.36     55.46 o 
  -5  25   2       75.94       53.70     41.56 o 
  -4  25   2     2441.59     2332.06     45.28 o 
  -3  25   2      692.14      887.02    111.16 o 
  -2  25   2        1.84       24.85     32.92 o 
  -1  25   2       57.20       95.94     38.74 o 
   0  25   2       57.14       92.50     38.33 o 
   1  25   2      230.74      266.25     40.39 o 
   2  25   2      346.63      383.51     70.70 o 
   3  25   2      474.44      468.92     40.37 o 
   4  25   2      683.41      771.86     87.57 o 
   5  25   2      517.34      502.15     50.15 o 
   6  25   2      869.08      759.31     74.21 o 
   7  25   2       68.59      112.09     74.45 o 
   8  25   2      336.49      285.20     29.39 o 
   9  25   2      678.69      464.63     54.79 o 
  -8  26   2       42.38       27.71     54.83 o 
  -7  26   2     1154.07      787.09    151.23 o 
  -6  26   2     2437.83     2113.88    399.89 o 
  -5  26   2      253.40      253.22     42.52 o 
  -4  26   2      123.90      140.57     33.97 o 
  -3  26   2        5.60       31.88     33.83 o 
  -2  26   2      743.80      670.04     42.14 o 
  -1  26   2        4.20      -20.61     30.71 o 
   0  26   2        2.95        1.12     43.12 o 
   1  26   2        0.57       48.30     69.21 o 
   2  26   2      908.97      913.22     43.69 o 
   3  26   2     1051.91     1148.75     56.40 o 
   4  26   2      304.14      341.02     48.90 o 
   5  26   2       24.15       32.66     39.83 o 
   6  26   2     1053.90      762.00     40.90 o 
   7  26   2     2202.57     1799.49    196.38 o 
   8  26   2      381.22      257.70     77.05 o 
  -7  27   2      799.30      608.57    189.36 o 
  -6  27   2      415.66      244.92     49.13 o 
  -5  27   2       51.31       56.07     43.69 o 
  -4  27   2      483.08      324.85     34.43 o 
  -3  27   2      517.14      476.43     34.02 o 
  -2  27   2       65.14       42.46     39.94 o 
  -1  27   2       92.76      162.05     40.65 o 
   0  27   2      412.78      536.76     41.81 o 
   1  27   2      109.27      191.04     40.15 o 
   2  27   2        4.54       37.24     39.81 o 
   3  27   2       46.07       70.16    111.31 o 
   4  27   2      189.23      179.83     40.03 o 
   5  27   2      404.11      319.42     53.36 o 
   6  27   2     1440.51     1153.28    140.61 o 
   7  27   2        0.55      133.59     56.56 o 
  -5  28   2       20.60       93.33     44.26 o 
  -4  28   2       97.24       63.06     40.93 o 
  -3  28   2      469.97      466.08     58.75 o 
  -2  28   2       47.29       82.12     40.27 o 
  -1  28   2      388.85      484.41    126.40 o 
   0  28   2        1.38       15.31     40.60 o 
   1  28   2      100.22      133.80     41.09 o 
   2  28   2      421.91      459.04    142.80 o 
   3  28   2       57.90       -6.09     40.77 o 
   4  28   2       38.27       79.68     41.25 o 
   5  28   2      334.77      383.58     95.30 o 
  -4  29   2      460.51      405.07    155.14 o 
  -3  29   2      242.75      210.01    103.35 o 
  -2  29   2       11.67       64.68     96.32 o 
  -1  29   2       19.30      -18.01     40.82 o 
   0  29   2     1063.28      792.00    201.39 o 
   1  29   2      755.58      563.70     61.16 o 
   2  29   2       82.01       82.19     35.08 o 
   3  29   2        0.11        2.61     72.57 o 
 -17   1   3        3.37        1.89     29.06 o 
 -16   1   3      241.54      273.28     32.97 o 
 -15   1   3      144.10      185.34     45.31 o 
 -14   1   3      376.13      461.94     37.89 o 
 -13   1   3      570.88      505.58     33.82 o 
 -12   1   3      226.98      284.45     79.37 o 
 -11   1   3       24.62       21.37     46.40 o 
 -10   1   3       29.76       57.07     27.12 o 
  -9   1   3     2674.10     2193.90     87.50 o 
  -8   1   3       19.48        3.60     46.56 o 
  -7   1   3     4337.24     3517.62     57.50 o 
  -6   1   3     5129.78     4591.58     77.96 o 
  -1   1   3      948.32     1014.81     55.42 o 
   0   1   3     2509.14     3064.84     69.25 o 
   1   1   3       68.57       87.87     47.14 o 
   2   1   3     3811.99     3113.02    121.48 o 
   3   1   3    19001.61    15204.04    428.64 o 
   4   1   3     2583.11     2004.23     70.53 o 
   5   1   3     4561.33     3646.16    103.04 o 
   6   1   3      303.38      298.69     29.83 o 
   7   1   3      638.28      561.86     84.45 o 
   8   1   3        7.25       14.96     41.33 o 
   9   1   3     1378.92     1448.14     48.98 o 
  10   1   3       87.35      135.87     63.51 o 
  11   1   3      308.77      317.30     31.89 o 
  12   1   3     2445.28     2597.55     66.63 o 
  13   1   3      690.94      647.13     62.34 o 
  14   1   3        6.81        3.55     57.97 o 
  15   1   3      853.01      900.68    141.31 o 
  16   1   3      235.29      275.42     40.43 o 
 -17   2   3       76.93       66.34     84.13 o 
 -16   2   3      327.48      358.08     40.37 o 
 -15   2   3       16.28       83.50     53.67 o 
 -14   2   3       88.60       21.34     45.62 o 
 -13   2   3     1406.25     1342.63     34.05 o 
 -12   2   3      563.94      534.10     40.31 o 
 -11   2   3      656.18      522.79     57.18 o 
 -10   2   3    11005.73     9303.14    143.27 o 
  -9   2   3      996.42      931.84     82.34 o 
  -8   2   3      178.14      195.10     38.11 o 
  -7   2   3     6851.05     6022.54     68.74 o 
  -6   2   3    27505.88    23591.44    134.36 o 
  -5   2   3     2455.23     2292.28     76.86 o 
  -4   2   3       42.43      -14.84     72.02 o 
  -1   2   3      702.77      467.93     53.69 o 
   0   2   3     2007.27     2003.69    133.86 o 
   1   2   3     7728.78     8481.16    824.54 o 
   2   2   3     1726.06     1434.79     95.55 o 
   3   2   3     4813.25     4281.10    193.68 o 
   4   2   3     3450.10     2825.72     93.67 o 
   5   2   3     2226.94     1913.32    100.77 o 
   6   2   3     1494.88     1309.02     61.88 o 
   7   2   3     5254.98     4743.90    166.60 o 
   8   2   3       11.37       24.53     37.45 o 
   9   2   3      924.09      865.31    132.49 o 
  10   2   3     7889.14     7720.88    392.54 o 
  11   2   3     3294.85     3085.65    338.63 o 
  12   2   3     1895.44     1966.94    136.08 o 
  13   2   3      632.78      717.42     70.78 o 
  14   2   3      205.48      389.79     59.91 o 
  15   2   3      180.49      324.57     68.51 o 
  16   2   3       47.52       51.45     56.71 o 
 -16   3   3      150.57      118.49     33.09 o 
 -15   3   3      151.82      224.31     37.93 o 
 -14   3   3      152.73      221.75     39.61 o 
 -13   3   3     1522.62     1473.73     50.38 o 
 -12   3   3      510.23      518.01     37.00 o 
 -11   3   3      353.95      311.58     29.95 o 
 -10   3   3     2213.61     1749.85     76.40 o 
  -9   3   3      109.85      111.44     53.75 o 
  -8   3   3     5506.65     4669.08     70.94 o 
  -7   3   3       40.06       74.06     54.68 o 
  -6   3   3     1251.18      958.50     61.71 o 
  -5   3   3     6514.12     5774.27     92.96 o 
  -4   3   3    10779.28     7599.88    111.55 o 
  -3   3   3     5183.12     4326.29    129.05 o 
  -2   3   3      431.94      447.77    124.99 o 
  -1   3   3     3099.77     3036.96    107.18 o 
   0   3   3    34617.89    34061.76   3190.45 o 
   1   3   3     2290.66     1976.18    175.69 o 
   2   3   3        2.23       43.10     42.67 o 
   3   3   3       60.41       91.02     40.01 o 
   4   3   3    32833.24    27579.32   1593.30 o 
   5   3   3     4575.05     4084.85    230.61 o 
   6   3   3     3335.25     2727.43    233.31 o 
   7   3   3     1100.12      829.45     29.89 o 
   8   3   3     3392.32     2855.56    112.73 o 
   9   3   3      554.12      420.96     28.82 o 
  10   3   3     3200.56     2991.68    250.44 o 
  11   3   3      229.10      193.77     38.05 o 
  12   3   3      261.24      312.31     35.55 o 
  13   3   3        2.63       20.87     54.05 o 
  14   3   3      690.84      656.30     32.96 o 
  15   3   3      575.89      794.43     72.26 o 
  16   3   3        3.03      161.75     38.40 o 
 -16   4   3        7.05       34.04     32.11 o 
 -15   4   3      440.28      384.91     32.24 o 
 -14   4   3      380.66      490.75     68.74 o 
 -13   4   3       12.14       64.74     29.78 o 
 -12   4   3      203.79      191.78     43.59 o 
 -11   4   3     1965.72     1548.22     30.36 o 
 -10   4   3     5416.27     4462.39    284.58 o 
  -9   4   3     1236.17     1055.21     57.03 o 
  -8   4   3      246.43      263.10     55.77 o 
  -7   4   3    11346.99    10788.78     96.71 o 
  -6   4   3     1994.53     1762.48     66.55 o 
  -5   4   3       77.67       23.75     64.06 o 
  -4   4   3     1581.96     1339.87     73.90 o 
  -3   4   3     4992.45     4270.52    116.24 o 
  -2   4   3    31852.97    32625.40    415.90 o 
  -1   4   3    31387.93    30762.88    538.38 o 
   0   4   3       53.83       73.23     57.79 o 
   1   4   3     6350.76     6812.90    645.36 o 
   2   4   3    64853.02    66574.97   7825.60 o 
   3   4   3     9849.12    10344.94   1043.61 o 
   4   4   3     2081.35     2140.30    158.39 o 
   5   4   3     3619.42     3179.20    259.53 o 
   6   4   3     2246.05     1932.78    166.82 o 
   7   4   3      137.49      157.90     36.49 o 
   8   4   3      125.70      122.08     31.36 o 
   9   4   3      515.95      468.91     22.91 o 
  10   4   3      894.88      903.27    103.74 o 
  11   4   3       16.42       42.15     94.60 o 
  12   4   3      141.25      147.92     36.80 o 
  13   4   3      224.93      326.69     61.09 o 
  14   4   3      119.94      207.14     69.06 o 
  15   4   3      307.53      310.97     33.01 o 
  16   4   3       27.94       80.87     77.10 o 
 -16   5   3      248.28      407.48     39.37 o 
 -15   5   3        4.52       23.95     30.91 o 
 -14   5   3       88.53      189.63     90.07 o 
 -13   5   3      611.65      722.60     38.88 o 
 -12   5   3      113.84      102.84     36.34 o 
 -11   5   3       31.21      -27.23     36.16 o 
 -10   5   3     2337.86     1981.68     36.93 o 
  -9   5   3     2416.73     2257.44     63.59 o 
  -8   5   3     1729.72     1513.76     59.53 o 
  -7   5   3     5884.42     5420.88     80.15 o 
  -6   5   3      430.81      452.29     59.83 o 
  -5   5   3    16222.45    15356.15    133.73 o 
  -4   5   3      381.33      447.61     65.31 o 
  -3   5   3    12863.35    12630.96    179.67 o 
  -2   5   3      112.88       23.54     79.29 o 
  -1   5   3      159.84      169.54     76.98 o 
   0   5   3      433.47      636.13     68.83 o 
   1   5   3    11004.10    11906.25     86.78 o 
   2   5   3     4592.69     5792.11    176.86 o 
   3   5   3        5.03      -18.87     35.37 o 
   4   5   3    15348.86    13416.05   1277.68 o 
   5   5   3    13920.40    13179.36   1131.56 o 
   6   5   3      803.49      833.71     69.17 o 
   7   5   3     6208.62     5459.45    327.51 o 
   8   5   3      117.45      206.75     74.95 o 
   9   5   3        4.46      113.55     34.57 o 
  10   5   3     5564.46     5528.76    482.45 o 
  11   5   3      909.74      819.04    121.55 o 
  12   5   3       10.68      -40.86     40.86 o 
  13   5   3        4.33      134.72     81.17 o 
  14   5   3      451.71      623.35     86.87 o 
  15   5   3      371.89      467.62    116.32 o 
  16   5   3      967.13     1053.85    184.05 o 
 -16   6   3      832.00      869.60     36.01 o 
 -15   6   3        0.56      -24.98     65.54 o 
 -14   6   3     2846.12     2767.57    420.51 o 
 -13   6   3       95.43       88.04     66.16 o 
 -12   6   3     2572.19     2550.56    267.55 o 
 -11   6   3       26.28       46.64     29.25 o 
 -10   6   3      318.91      248.88     31.16 o 
  -9   6   3     1544.60     1487.66     60.46 o 
  -8   6   3     6558.17     5356.19     66.40 o 
  -7   6   3     1671.01     1432.99     63.90 o 
  -6   6   3     2957.56     2976.28     73.90 o 
  -5   6   3      386.96      296.22     65.46 o 
  -4   6   3       45.81       56.75     48.28 o 
  -3   6   3    12107.58    12663.70   2784.18 o 
  -2   6   3    45161.75    42272.41   1953.16 o 
  -1   6   3     7046.35     6781.78    270.28 o 
   0   6   3     1410.59     1750.07     66.78 o 
   1   6   3    49521.66    53735.91   4670.41 o 
   2   6   3    50972.91    55791.00   3433.18 o 
   3   6   3    28375.72    33815.18   3093.14 o 
   4   6   3     2537.76     2747.05    311.23 o 
   5   6   3     1013.47      991.64    102.74 o 
   6   6   3     8413.25     8104.06    914.29 o 
   7   6   3     4836.04     4133.13    253.85 o 
   8   6   3     8972.54     8120.75    796.30 o 
   9   6   3     2105.15     2060.36    172.99 o 
  10   6   3     1158.46     1127.47    167.64 o 
  11   6   3       21.46       59.60     83.35 o 
  12   6   3     1450.60     1694.83    314.11 o 
  13   6   3        1.40       30.57     29.88 o 
  14   6   3     1228.06     1352.00     60.30 o 
  15   6   3      178.43      118.44     28.60 o 
  16   6   3        4.56      -45.98     49.60 o 
 -16   7   3       40.75        4.73     72.33 o 
 -15   7   3      183.99      237.25     32.42 o 
 -14   7   3       58.24       68.05     72.96 o 
 -13   7   3      439.00      539.51     31.61 o 
 -12   7   3       60.22      101.01     29.55 o 
 -11   7   3      111.00      240.28     29.22 o 
 -10   7   3       26.27       72.96     52.97 o 
  -9   7   3      146.25      114.05     55.46 o 
  -8   7   3     2302.88     2264.47     65.61 o 
  -7   7   3     2437.14     2333.06     67.34 o 
  -6   7   3     2293.03     2167.92     70.94 o 
  -5   7   3     3040.72     2902.29    482.76 o 
  -4   7   3    15268.51    14982.36   3332.96 o 
  -3   7   3      191.64      165.84     57.63 o 
  -2   7   3      194.56      177.11     47.95 o 
  -1   7   3    12712.44    12847.83    325.60 o 
   0   7   3       36.81        7.44     54.91 o 
   1   7   3      254.34      302.53     50.93 o 
   2   7   3     3443.97     3712.53    269.74 o 
   3   7   3     1010.73     1197.42    156.93 o 
   4   7   3     1237.11     1047.81    202.63 o 
   5   7   3      448.46      317.10     48.80 o 
   6   7   3     2538.26     2212.75    154.37 o 
   7   7   3     1986.49     1823.16    198.79 o 
   8   7   3     7079.22     6406.70    720.84 o 
   9   7   3      377.17      549.97     62.08 o 
  10   7   3     3294.70     3243.95    259.74 o 
  11   7   3     3898.06     3722.02    135.30 o 
  12   7   3       86.38      169.37     36.64 o 
  13   7   3       22.29       11.54     36.99 o 
  14   7   3       15.08       23.01     82.03 o 
  15   7   3        6.16      -16.32     81.79 o 
  16   7   3      257.87      194.33     33.28 o 
 -16   8   3       82.92       14.56     39.98 o 
 -15   8   3        0.23       54.00     38.36 o 
 -14   8   3      477.84      458.05     63.51 o 
 -13   8   3       42.55      111.71    131.08 o 
 -12   8   3       64.36       28.27    101.32 o 
 -11   8   3      924.89      835.76    130.85 o 
 -10   8   3      239.63      351.53     54.68 o 
  -9   8   3       90.04      144.21     55.15 o 
  -8   8   3      419.87      378.40     58.12 o 
  -7   8   3     1547.51     1504.38     62.96 o 
  -6   8   3      599.73      535.57     73.90 o 
  -5   8   3     3962.62     3638.73    719.30 o 
  -4   8   3    17741.80    16818.01   1945.59 o 
  -3   8   3     3693.83     4160.06    396.29 o 
  -2   8   3      106.52      124.33     40.51 o 
  -1   8   3      230.94      158.53     47.55 o 
   0   8   3     8104.01     8562.60    131.71 o 
   1   8   3    34345.23    37048.93   3276.56 o 
   2   8   3    18209.61    23320.32    463.08 o 
   3   8   3      215.04       89.65     44.53 o 
   4   8   3    17198.26    17609.94   3321.71 o 
   5   8   3      530.38      342.21     61.54 o 
   6   8   3      400.96      484.37     81.06 o 
   7   8   3      376.74      334.73     63.06 o 
   8   8   3     4349.28     4094.59    268.31 o 
   9   8   3      152.17      120.83     81.69 o 
  10   8   3        1.26      -26.13     26.13 o 
  11   8   3      888.18      917.81     63.35 o 
  12   8   3       16.91      131.75     48.82 o 
  13   8   3      567.05      743.91    119.36 o 
  14   8   3      542.57      508.49     33.31 o 
  15   8   3      174.74      156.93     90.22 o 
 -16   9   3      469.75      477.67     55.93 o 
 -15   9   3     1922.89     1910.78    423.70 o 
 -14   9   3     1415.41     1523.46    257.79 o 
 -13   9   3      618.86      578.86     79.91 o 
 -12   9   3      216.41      239.55     35.08 o 
 -11   9   3        9.99       23.73     29.94 o 
 -10   9   3     4820.54     5257.61     74.99 o 
  -9   9   3      253.25      394.34     57.03 o 
  -8   9   3      386.14      711.18     59.83 o 
  -7   9   3       89.30       79.05     55.46 o 
  -6   9   3    14904.43    15770.50   3798.61 o 
  -5   9   3      567.23      448.01    138.66 o 
  -4   9   3     5253.09     4896.93    508.39 o 
  -3   9   3     4611.64     3709.78    154.44 o 
  -2   9   3     7337.24     7322.89    249.11 o 
  -1   9   3     2664.21     2737.33    108.82 o 
   0   9   3     1945.39     2067.87     51.81 o 
   1   9   3     3613.14     2943.62    424.25 o 
   2   9   3     9739.92    10888.53     74.74 o 
   3   9   3     7185.80     7583.54     88.12 o 
   4   9   3     5462.53     6700.49    793.05 o 
   5   9   3     8738.30     8912.70    462.85 o 
   6   9   3    10117.22     9161.05   1442.67 o 
   7   9   3      305.33      343.71     87.46 o 
   8   9   3      314.19      246.67     53.87 o 
   9   9   3      320.65      275.11     49.19 o 
  10   9   3      155.29      165.99     23.31 o 
  11   9   3     3278.35     3487.51    832.81 o 
  12   9   3      558.85      675.64     32.24 o 
  13   9   3      431.90      507.07     32.58 o 
  14   9   3      273.80      351.98     67.26 o 
  15   9   3      806.81      794.23    122.56 o 
 -16  10   3      317.86      258.07     62.89 o 
 -15  10   3      582.57      499.44    109.99 o 
 -14  10   3     1052.66     1024.72    167.57 o 
 -13  10   3     3310.49     3831.34    811.72 o 
 -12  10   3       98.34      177.27     36.08 o 
 -11  10   3     1577.41     1882.32     62.02 o 
 -10  10   3     1577.13     1755.29     61.55 o 
  -9  10   3      134.23      138.58     56.87 o 
  -8  10   3     2503.51     2695.21     69.37 o 
  -7  10   3      412.28      500.11     59.69 o 
  -6  10   3       73.41       31.56     44.51 o 
  -5  10   3     3801.48     4436.01    973.58 o 
  -4  10   3    18838.26    18234.31   3485.75 o 
  -3  10   3      273.15      332.13     47.41 o 
  -2  10   3     4797.09     4973.52     67.02 o 
  -1  10   3    12088.94    11493.26     81.43 o 
   0  10   3     2055.06     1524.45     62.95 o 
   1  10   3    26996.75    28110.86    502.06 o 
   2  10   3      567.04      684.64     33.31 o 
   3  10   3      527.18      406.29     76.78 o 
   4  10   3     2491.56     2727.50    174.28 o 
   5  10   3     1694.39     1530.69    230.99 o 
   6  10   3      261.10      214.18     27.48 o 
   7  10   3     1052.88      978.57    121.73 o 
   8  10   3     2088.65     2142.14    307.67 o 
   9  10   3     3574.95     3526.26    437.97 o 
  10  10   3      432.07      331.04     52.69 o 
  11  10   3     1871.38     1797.60    321.95 o 
  12  10   3     1975.49     2264.64    396.83 o 
  13  10   3     4203.26     4893.82    220.60 o 
  14  10   3      431.74      488.00    113.90 o 
  15  10   3      471.99      598.12    171.00 o 
 -15  11   3     1453.95     1604.67    297.32 o 
 -14  11   3      497.83      480.72     95.46 o 
 -13  11   3      661.94      901.30     91.09 o 
 -12  11   3      988.52     1212.40    248.02 o 
 -11  11   3     2880.80     3131.25     69.06 o 
 -10  11   3     1385.05     1675.61     63.12 o 
  -9  11   3        4.17       19.06     55.93 o 
  -8  11   3      111.97      177.48     56.09 o 
  -7  11   3      299.12      278.85     54.60 o 
  -6  11   3     2284.21     2318.60    456.76 o 
  -5  11   3     1667.80     1856.91    312.39 o 
  -4  11   3      678.09      745.83     83.74 o 
  -3  11   3    10124.85     8734.48    761.36 o 
  -2  11   3    11953.87    10085.23    189.44 o 
  -1  11   3     6584.78     6612.73    245.06 o 
   0  11   3      696.90      632.08     36.88 o 
   1  11   3      179.47      149.32     33.99 o 
   2  11   3    20686.33    23818.95    475.11 o 
   3  11   3    21005.79    23723.35    272.47 o 
   4  11   3      849.55      886.96     36.48 o 
   5  11   3      298.26      393.28     47.73 o 
   6  11   3       68.99       12.97     39.06 o 
   7  11   3       48.10       68.13     32.88 o 
   8  11   3       67.64      121.53     40.99 o 
   9  11   3      980.03      959.84    155.65 o 
  10  11   3     3563.25     3156.77    240.00 o 
  11  11   3     2109.42     2380.55    387.36 o 
  12  11   3     2167.75     2631.58    587.52 o 
  13  11   3        4.11      -27.33     27.33 o 
  14  11   3      104.69      191.86     31.20 o 
  15  11   3      645.07      809.50    213.80 o 
 -15  12   3       74.08       82.57     79.21 o 
 -14  12   3      791.19      752.88    219.11 o 
 -13  12   3      577.40      605.90    118.50 o 
 -12  12   3     1315.24     1324.64    375.12 o 
 -11  12   3      226.16      340.90     54.83 o 
 -10  12   3      880.26     1191.44     60.46 o 
  -9  12   3     2687.23     3216.24     71.71 o 
  -8  12   3       92.43      159.05     55.77 o 
  -7  12   3     3062.33     3107.87    612.20 o 
  -6  12   3      787.13      714.59     99.29 o 
  -5  12   3     3606.75     3798.40    548.54 o 
  -4  12   3     2252.43     2107.79    123.27 o 
  -3  12   3     7653.76     7491.09    230.36 o 
  -2  12   3      113.65      183.38     39.01 o 
  -1  12   3     1848.69     1976.94    228.81 o 
   0  12   3    44520.43    44005.02   4090.78 o 
   1  12   3      138.24      205.85     40.15 o 
   2  12   3     1357.88     1337.37    174.20 o 
   3  12   3    23582.72    23922.04   2593.42 o 
   4  12   3      359.75      329.62     67.73 o 
   5  12   3     2824.57     3052.09    361.44 o 
   6  12   3       70.69       72.94     40.23 o 
   7  12   3     2201.55     2203.89    346.27 o 
   8  12   3     1046.17     1140.70    173.31 o 
   9  12   3      692.16      675.44    112.99 o 
  10  12   3     1021.60      898.75    167.51 o 
  11  12   3      116.34      183.97     30.85 o 
  12  12   3     6414.99     6829.00   1953.95 o 
  13  12   3     1195.38     1263.27    258.72 o 
  14  12   3       22.29       13.82     33.67 o 
  15  12   3       12.76       42.03     40.83 o 
 -15  13   3      607.52      493.68    194.59 o 
 -14  13   3      490.83      676.95     41.22 o 
 -13  13   3       41.50      -45.71    191.85 o 
 -12  13   3       21.06      103.89     36.61 o 
 -11  13   3      109.30      134.20     55.46 o 
 -10  13   3     2076.72     2900.50     70.62 o 
  -9  13   3      676.79      953.50     58.59 o 
  -8  13   3      354.32      429.03     69.68 o 
  -7  13   3    17189.84    16399.64   3426.77 o 
  -6  13   3      910.75      905.27    140.92 o 
  -5  13   3    12250.75    11468.83   1502.51 o 
  -4  13   3      154.50      100.76     49.15 o 
  -3  13   3      351.41      344.71     44.87 o 
  -2  13   3      104.52       26.77     42.90 o 
  -1  13   3      168.67      240.18     33.15 o 
   0  13   3      823.97      617.05     37.82 o 
   1  13   3      681.47      683.99     60.15 o 
   2  13   3    33037.51    37395.41    522.06 o 
   3  13   3    34955.82    35953.07   4109.44 o 
   4  13   3     3841.89     4469.34     98.27 o 
   5  13   3     5957.70     6126.90    661.50 o 
   6  13   3     3511.94     3549.89    932.64 o 
   7  13   3     6817.07     6434.54    988.46 o 
   8  13   3      526.24      509.61     59.58 o 
   9  13   3      198.54      198.72     21.53 o 
  10  13   3     3894.29     3400.96    237.95 o 
  11  13   3       19.55      111.58     25.61 o 
  12  13   3      483.39      676.15    182.87 o 
  13  13   3        9.17      114.35     31.46 o 
  14  13   3      308.23      343.27     34.45 o 
 -15  14   3      124.26      130.28     41.00 o 
 -14  14   3       17.59       -4.30     32.40 o 
 -13  14   3        3.38       33.18     30.71 o 
 -12  14   3      433.47      509.73    145.69 o 
 -11  14   3       71.17      139.36     56.56 o 
 -10  14   3      104.62      260.13     56.24 o 
  -9  14   3       23.50       32.96     55.30 o 
  -8  14   3     1568.77     1515.24    257.71 o 
  -7  14   3     1733.93     1887.19    415.35 o 
  -6  14   3     1130.55     1104.92    183.19 o 
  -5  14   3     2219.59     1962.29    239.43 o 
  -4  14   3     4099.13     3905.69    115.82 o 
  -3  14   3     7899.79     8482.36     89.29 o 
  -2  14   3     1215.77     1331.34     51.64 o 
  -1  14   3       91.49      108.65     39.60 o 
   0  14   3       64.23       36.26     39.64 o 
   1  14   3        8.37       61.84     46.25 o 
   2  14   3     2506.31     2194.48    374.73 o 
   3  14   3    11131.97    12721.46    188.19 o 
   4  14   3    12339.62    13782.22    862.73 o 
   5  14   3     4263.89     4681.04    373.32 o 
   6  14   3     6988.81     6386.93    120.15 o 
   7  14   3     3831.26     3951.25   1047.71 o 
   8  14   3     1003.32      978.89    133.91 o 
   9  14   3     3414.98     3396.25    478.88 o 
  10  14   3      337.98      350.62    114.46 o 
  11  14   3      847.95      673.26     87.62 o 
  12  14   3     2106.53     2282.23    275.76 o 
  13  14   3       19.47      -40.00     40.00 o 
  14  14   3       83.20      177.50     32.95 o 
 -14  15   3      239.60      371.16     49.84 o 
 -13  15   3       27.58       99.42     38.39 o 
 -12  15   3       34.06       66.40     55.15 o 
 -11  15   3     2131.90     2527.41     69.68 o 
 -10  15   3     1272.78     1493.29     65.15 o 
  -9  15   3      656.14      808.67     59.22 o 
  -8  15   3        3.73        5.17     37.33 o 
  -7  15   3     3362.38     3210.52    338.02 o 
  -6  15   3    10382.10     8935.00    579.24 o 
  -5  15   3        1.66       22.71     42.39 o 
  -4  15   3     2490.29     2321.20    161.16 o 
  -3  15   3     3740.78     3743.48     55.12 o 
  -2  15   3      793.36      976.79    165.45 o 
  -1  15   3      440.09      467.78     60.77 o 
   0  15   3      328.76      313.52     39.25 o 
   1  15   3     1348.46     1118.74    195.45 o 
   2  15   3    10246.65     8509.61     55.57 o 
   3  15   3    12298.33    13723.46    444.02 o 
   4  15   3        2.45       82.98     62.10 o 
   5  15   3      898.69     1016.18    152.33 o 
   6  15   3    10123.93    10004.64   1014.44 o 
   7  15   3     1745.60     1927.29    362.70 o 
   8  15   3     1998.46     2000.91    240.44 o 
   9  15   3      165.09      178.36     26.44 o 
  10  15   3     1267.58     1363.58    270.47 o 
  11  15   3      610.45      595.38     95.59 o 
  12  15   3       89.64       90.62     26.57 o 
  13  15   3        0.01       66.82     84.05 o 
  14  15   3       66.22      116.44     32.52 o 
 -14  16   3       20.02      -15.54    100.14 o 
 -13  16   3       37.14       39.75     38.95 o 
 -12  16   3       12.54      -17.34     55.77 o 
 -11  16   3     1573.26     1919.81     67.02 o 
 -10  16   3      877.57     1014.28     73.90 o 
  -9  16   3     2768.43     3807.91     91.71 o 
  -8  16   3     1430.66     1489.35    336.77 o 
  -7  16   3       35.56      -13.70     39.56 o 
  -6  16   3       24.26       39.62     42.26 o 
  -5  16   3      538.65      499.46     54.24 o 
  -4  16   3     3025.49     3130.20    104.76 o 
  -3  16   3      241.55      213.76     56.40 o 
  -2  16   3      369.48      322.47     33.85 o 
  -1  16   3     1686.01     1905.17     48.66 o 
   0  16   3     1978.76     2156.17    129.67 o 
   1  16   3      492.46      450.26     34.22 o 
   2  16   3      323.50      438.72     32.83 o 
   3  16   3      365.47      398.84     40.57 o 
   4  16   3    19791.35    18563.63   2167.99 o 
   5  16   3        5.91       -0.23     39.33 o 
   6  16   3      967.89     1118.07    220.37 o 
   7  16   3        1.76       31.82     37.07 o 
   8  16   3     2186.21     2385.01    291.82 o 
   9  16   3     2214.43     2086.89    243.90 o 
  10  16   3      102.23      124.18     51.81 o 
  11  16   3        9.84      -34.28     36.44 o 
  12  16   3       27.98      113.08     35.35 o 
  13  16   3        4.22      133.09     38.89 o 
 -14  17   3      181.90      290.04     33.26 o 
 -13  17   3       62.72       51.32     30.88 o 
 -12  17   3      114.52      146.55     56.40 o 
 -11  17   3     1915.42     2373.05     80.62 o 
 -10  17   3      243.76      313.10     57.50 o 
  -9  17   3       90.37       79.84     69.06 o 
  -8  17   3       46.38       24.19     41.52 o 
  -7  17   3      524.04      588.19    144.60 o 
  -6  17   3    10536.13     9627.80    798.66 o 
  -5  17   3       82.38       86.30     32.91 o 
  -4  17   3      114.94       95.86     32.92 o 
  -3  17   3        3.31       20.84     47.73 o 
  -2  17   3     1900.60     2266.41    142.49 o 
  -1  17   3     1419.88     1397.69    206.31 o 
   0  17   3       58.42       33.48     38.11 o 
   1  17   3     1870.25     2161.03    137.18 o 
   2  17   3     1194.48     1271.02    134.80 o 
   3  17   3     2095.63     2285.10    107.10 o 
   4  17   3     1804.29     1912.73    128.66 o 
   5  17   3        2.00      -35.08     37.99 o 
   6  17   3     8084.27     8283.43    808.20 o 
   7  17   3      834.76      807.71    167.18 o 
   8  17   3     1132.36     1033.08    159.94 o 
   9  17   3      315.86      413.27     55.12 o 
  10  17   3      490.17      521.60    116.75 o 
  11  17   3     1061.63     1127.33    226.09 o 
  12  17   3      149.15      177.08     72.08 o 
  13  17   3      458.48      333.60    118.03 o 
 -13  18   3      118.54       65.20     98.59 o 
 -12  18   3       40.30       70.47     57.65 o 
 -11  18   3      259.32      280.44     58.43 o 
 -10  18   3      781.02      956.00     73.59 o 
  -9  18   3     1734.32     1988.87     79.99 o 
  -8  18   3       47.68       63.61     39.61 o 
  -7  18   3      358.66      380.78     58.12 o 
  -6  18   3       32.79       45.88     35.81 o 
  -5  18   3     2884.79     2628.89    209.82 o 
  -4  18   3     4234.22     3958.97    192.56 o 
  -3  18   3     2762.05     3002.47    262.01 o 
  -2  18   3     1518.78     1488.75     50.46 o 
  -1  18   3        7.57      -13.28     77.49 o 
   0  18   3      963.12     1129.29     98.27 o 
   1  18   3      129.28      154.05     61.32 o 
   2  18   3        0.04       41.38     38.94 o 
   3  18   3     2168.86     2364.16    159.96 o 
   4  18   3    20050.69    19458.95   2152.44 o 
   5  18   3     8374.94     8998.35    963.19 o 
   6  18   3      236.73      275.94     38.05 o 
   7  18   3      124.90      205.82     37.37 o 
   8  18   3     1394.36     1224.34    216.33 o 
   9  18   3     2002.94     1898.80    263.54 o 
  10  18   3      542.46      539.35     93.77 o 
  11  18   3       22.37       93.04     53.45 o 
  12  18   3       10.66       44.38     39.04 o 
  13  18   3      241.02      273.80     41.36 o 
 -13  19   3      159.36       82.40     55.15 o 
 -12  19   3      130.84      271.06     72.02 o 
 -11  19   3      223.45      321.53     70.00 o 
 -10  19   3       12.17      -15.15     67.65 o 
  -9  19   3      560.21      650.72     70.00 o 
  -8  19   3       48.77       42.49     45.78 o 
  -7  19   3      361.84      318.43     30.69 o 
  -6  19   3      559.41      541.32    108.43 o 
  -5  19   3     2480.08     2194.53     40.74 o 
  -4  19   3        5.95       59.32     57.65 o 
  -3  19   3      564.25      557.59     40.07 o 
  -2  19   3     6495.88     7574.46    458.86 o 
  -1  19   3      372.68      422.89     43.85 o 
   0  19   3       77.63       98.63     39.54 o 
   1  19   3       13.31       -0.03     38.65 o 
   2  19   3     1735.95     2029.98    154.44 o 
   3  19   3     1246.68     1260.45     70.17 o 
   4  19   3       63.72       23.01     32.34 o 
   5  19   3     4632.18     4267.99    383.17 o 
   6  19   3       47.45       29.30     37.21 o 
   7  19   3      212.71      204.43     64.84 o 
   8  19   3      616.73      544.08     90.53 o 
   9  19   3       89.43      117.55     31.18 o 
  10  19   3     1352.22     1316.16    290.78 o 
  11  19   3     1224.54     1092.29    215.99 o 
  12  19   3      392.97      253.21     45.17 o 
 -12  20   3      565.94      479.80     63.28 o 
 -11  20   3      265.11      286.54     72.02 o 
 -10  20   3       22.78       30.00     68.90 o 
  -9  20   3       66.17       57.97     67.81 o 
  -8  20   3       94.05      131.18     37.66 o 
  -7  20   3     1204.30      996.30    135.69 o 
  -6  20   3       51.71       43.95     39.65 o 
  -5  20   3     2590.67     2448.24    335.44 o 
  -4  20   3      124.86      162.51     40.87 o 
  -3  20   3     1174.27     1257.93    128.42 o 
  -2  20   3     1479.04     1584.75    115.07 o 
  -1  20   3     6292.93     6564.47    505.81 o 
   0  20   3    12093.19    12911.80   1283.39 o 
   1  20   3     2484.58     2858.93     64.37 o 
   2  20   3        2.65        1.64     37.45 o 
   3  20   3      585.60      632.39     38.83 o 
   4  20   3     1487.93     1215.44     34.15 o 
   5  20   3      162.05      203.04     42.50 o 
   6  20   3      701.71      829.43     76.32 o 
   7  20   3        5.48       -9.05     36.64 o 
   8  20   3       56.02       75.23     26.46 o 
   9  20   3      557.13      479.93     81.20 o 
  10  20   3      661.94      604.67     53.23 o 
  11  20   3      188.11      108.23     36.69 o 
  12  20   3      746.73      609.55    122.68 o 
 -12  21   3       37.54       75.46     72.80 o 
 -11  21   3       82.41      114.05     70.78 o 
 -10  21   3     1020.50     1146.76     76.86 o 
  -9  21   3       67.94      117.84     50.38 o 
  -8  21   3      406.98      517.32    108.82 o 
  -7  21   3      428.52      364.35     82.57 o 
  -6  21   3      127.87      139.93     40.53 o 
  -5  21   3       23.76      -41.22    126.87 o 
  -4  21   3      703.72      815.10     67.18 o 
  -3  21   3      934.45     1030.08     90.46 o 
  -2  21   3      901.81      961.96     92.26 o 
  -1  21   3       23.39       41.86     38.82 o 
   0  21   3      566.30      612.82     43.66 o 
   1  21   3      120.09       58.26     41.41 o 
   2  21   3      613.60      690.95     54.37 o 
   3  21   3      310.92      413.78     39.10 o 
   4  21   3      336.96      320.91     38.99 o 
   5  21   3     1413.09     1194.83    195.53 o 
   6  21   3     2910.35     2917.58    207.71 o 
   7  21   3       38.73       23.53     81.09 o 
   8  21   3       82.63      111.57     56.72 o 
   9  21   3     1045.36     1018.65    120.16 o 
  10  21   3      529.19      382.52     70.03 o 
  11  21   3      478.89      379.40    125.44 o 
 -11  22   3       10.62       47.34     43.24 o 
 -10  22   3        0.77       37.99     51.09 o 
  -9  22   3        7.45       32.02     53.59 o 
  -8  22   3       59.95       53.53     40.91 o 
  -7  22   3       52.73       -3.95     73.66 o 
  -6  22   3      311.08      395.73     86.01 o 
  -5  22   3     2106.17     2237.95    288.33 o 
  -4  22   3      137.56      144.70     33.24 o 
  -3  22   3      833.59      787.38     41.12 o 
  -2  22   3       56.20      152.48     72.96 o 
  -1  22   3     1667.35     1590.39    161.86 o 
   0  22   3       68.83      205.82     44.68 o 
   1  22   3     1368.57     1529.24     43.86 o 
   2  22   3       86.73      125.40     37.47 o 
   3  22   3        0.82       31.92     40.54 o 
   4  22   3       13.77      -12.14     37.72 o 
   5  22   3      130.16      135.98     26.48 o 
   6  22   3      229.76      275.32     38.19 o 
   7  22   3      563.24      514.07     79.91 o 
   8  22   3       44.56       67.10     30.81 o 
   9  22   3       47.50       29.36     31.67 o 
  10  22   3      547.29      432.76     59.55 o 
  11  22   3      231.11      124.66     57.19 o 
 -10  23   3      314.57      289.82     41.09 o 
  -9  23   3      191.14      196.08     55.62 o 
  -8  23   3      564.94      468.29     62.34 o 
  -7  23   3       61.98       65.10     41.89 o 
  -6  23   3      106.02       96.93     33.66 o 
  -5  23   3     1221.75     1196.04    129.13 o 
  -4  23   3      485.26      456.59     33.08 o 
  -3  23   3       90.55      178.65     94.67 o 
  -2  23   3        9.18      101.42     49.91 o 
  -1  23   3        1.89       69.87     41.88 o 
   0  23   3      662.04      894.50     41.48 o 
   1  23   3      313.98      391.95     39.99 o 
   2  23   3       72.99      188.29     37.30 o 
   3  23   3     1016.93     1126.91     96.40 o 
   4  23   3       14.37       30.56     37.33 o 
   5  23   3     1210.97     1175.64     58.51 o 
   6  23   3      386.20      350.72     31.92 o 
   7  23   3     1135.88      877.43    152.01 o 
   8  23   3       15.33      144.02     86.83 o 
   9  23   3      645.54      507.52     73.30 o 
  10  23   3       14.14       33.10     32.44 o 
 -10  24   3       56.82      145.76     39.84 o 
  -9  24   3       57.99      275.13     55.30 o 
  -8  24   3      280.19      385.43     41.25 o 
  -7  24   3        7.18       42.64     42.11 o 
  -6  24   3       20.14       -2.55     34.60 o 
  -5  24   3      387.31      305.90     33.52 o 
  -4  24   3       45.63       49.69     41.33 o 
  -3  24   3       19.54       64.53     32.78 o 
  -2  24   3      144.17      160.50     38.94 o 
  -1  24   3      312.08      308.75     33.09 o 
   0  24   3       75.66       82.79    124.75 o 
   1  24   3      914.47     1144.37     83.58 o 
   2  24   3      413.22      577.19     56.24 o 
   3  24   3      597.38      579.46     40.97 o 
   4  24   3       10.89       45.87     38.27 o 
   5  24   3      126.63      105.07     48.12 o 
   6  24   3      340.44      281.86     32.74 o 
   7  24   3      139.00      113.17     25.82 o 
   8  24   3      111.18       74.97     48.61 o 
   9  24   3       22.49       99.19     34.41 o 
  -9  25   3       14.34       30.47     40.78 o 
  -8  25   3       34.99       27.65     39.68 o 
  -7  25   3        0.24       -6.61     63.59 o 
  -6  25   3      313.95      264.60     48.12 o 
  -5  25   3      381.45      346.42     34.67 o 
  -4  25   3      669.73      748.63    102.57 o 
  -3  25   3      131.91      193.22     41.89 o 
  -2  25   3       18.58       85.83     39.00 o 
  -1  25   3      272.46      342.10     43.54 o 
   0  25   3      168.97      260.23     39.49 o 
   1  25   3       37.03        9.14     39.04 o 
   2  25   3      107.95       51.79     44.53 o 
   3  25   3      524.82      640.02     40.38 o 
   4  25   3       27.51       47.35     64.14 o 
   5  25   3      411.49      300.90     42.88 o 
   6  25   3      135.27      164.15     40.21 o 
   7  25   3      169.97      141.76     44.17 o 
   8  25   3       62.62       68.26     28.42 o 
  -8  26   3        1.50      174.67     58.12 o 
  -7  26   3      204.62      198.59     79.37 o 
  -6  26   3        0.57        7.94     45.44 o 
  -5  26   3        6.76       68.56     44.25 o 
  -4  26   3        8.19       26.94     49.52 o 
  -3  26   3        8.30      105.19    108.66 o 
  -2  26   3       54.58       89.88     31.47 o 
  -1  26   3       78.99       49.60     39.11 o 
   0  26   3      222.75      161.44     33.19 o 
   1  26   3       14.94       35.27     38.55 o 
   2  26   3       28.38       37.43     38.99 o 
   3  26   3       71.10       95.17     39.16 o 
   4  26   3        0.26       41.67     39.99 o 
   5  26   3      157.29      229.29     39.99 o 
   6  26   3      362.76      279.48     54.76 o 
   7  26   3        6.82      -16.32     30.29 o 
  -7  27   3      149.34       52.50     42.34 o 
  -6  27   3      750.11      677.52    183.97 o 
  -5  27   3      466.45      404.95     62.34 o 
  -4  27   3        9.04       38.35     36.13 o 
  -3  27   3      185.18      312.51     93.04 o 
  -2  27   3       50.09       -1.46     42.86 o 
  -1  27   3       45.90      119.38     61.63 o 
   0  27   3      441.31      595.86     46.13 o 
   1  27   3      503.47      447.68     42.78 o 
   2  27   3       21.54       48.50     39.80 o 
   3  27   3      871.89      898.86     44.18 o 
   4  27   3       61.83       63.35     44.06 o 
   5  27   3      381.59      295.66     41.80 o 
   6  27   3        0.80       20.66     44.99 o 
  -5  28   3       13.75       58.86     46.80 o 
  -4  28   3        9.58       92.02     59.06 o 
  -3  28   3       46.88      150.63     87.81 o 
  -2  28   3      351.87      387.75     67.88 o 
  -1  28   3      457.11      453.70     47.03 o 
   0  28   3      175.40      166.30     40.55 o 
   1  28   3      727.57      704.30    128.73 o 
   2  28   3      751.88      675.52     44.46 o 
   3  28   3     1115.77      985.99    186.54 o 
   4  28   3        7.70       -5.13     40.47 o 
   5  28   3      444.63      380.59     73.59 o 
  -4  29   3       70.43       66.71     79.52 o 
  -3  29   3        6.93       -4.20     58.20 o 
  -2  29   3        3.40       79.53     40.76 o 
  -1  29   3      169.61      122.19     42.21 o 
   0  29   3      155.34      202.12     42.20 o 
   1  29   3      143.77      130.70     41.82 o 
   2  29   3        1.42       55.42     41.81 o 
   3  29   3      678.48      553.99     48.58 o 
 -17   0   4     1257.28     1012.87     61.40 o 
 -16   0   4     1501.96     1373.61     61.40 o 
 -15   0   4      391.16      305.12     40.78 o 
 -14   0   4     3238.07     3173.13     64.22 o 
 -13   0   4       84.52       62.81     37.49 o 
 -12   0   4     4837.00     4839.21     67.96 o 
 -11   0   4      143.99      122.33     51.40 o 
 -10   0   4     7834.96     6629.04     63.28 o 
  -9   0   4     1306.64     1115.36     56.87 o 
  -8   0   4      205.92      114.68     54.68 o 
  -1   0   4    34300.85    35744.27   1740.38 o 
   0   0   4     1760.91     2554.22     68.94 o 
   1   0   4     1131.24     1640.93     87.96 o 
   2   0   4    40551.65    37205.60   2203.53 o 
   3   0   4     2734.18     2655.38    115.54 o 
   4   0   4     1705.46     1502.03     51.43 o 
   5   0   4    13864.30    13280.92    428.63 o 
   6   0   4    14358.70    12400.05    641.50 o 
   7   0   4     1579.22     1633.87     77.88 o 
   8   0   4      424.53      632.44     54.99 o 
   9   0   4      100.67       72.65     53.44 o 
  10   0   4     5571.89     4383.32     54.37 o 
  11   0   4    14317.60    13735.37     88.58 o 
  12   0   4       88.98      120.46     52.34 o 
  13   0   4     3386.63     3283.28     51.40 o 
  14   0   4     2458.68     2800.82     63.28 o 
  15   0   4     3329.19     3582.15     54.37 o 
  16   0   4       27.25      174.51     56.09 o 
 -17   1   4       25.98       -2.52    101.79 o 
 -16   1   4      450.70      414.69    125.69 o 
 -15   1   4      442.59      433.30     74.45 o 
 -14   1   4     6591.19     6198.46    656.96 o 
 -13   1   4     2934.74     2644.70    171.94 o 
 -12   1   4      972.03     1028.76     51.48 o 
 -11   1   4      151.79      231.02    127.18 o 
 -10   1   4     2531.51     2520.01     44.23 o 
  -9   1   4     5022.95     3489.63    263.49 o 
  -8   1   4     1055.38     1015.52     58.28 o 
  -7   1   4       41.94       57.50     37.65 o 
  -2   1   4     8905.13     8034.21    118.89 o 
  -1   1   4     8910.02     9157.29    220.34 o 
   0   1   4     1539.44     1597.26     53.40 o 
   1   1   4     2041.52     2419.53     96.27 o 
   2   1   4     8720.49     7589.12    313.75 o 
   3   1   4    11489.25     9493.86    319.63 o 
   4   1   4      209.58      188.16     28.03 o 
   5   1   4      228.70      245.07     23.81 o 
   6   1   4       17.16       52.13     27.25 o 
   7   1   4     1361.47     1356.83    130.49 o 
   8   1   4     7878.63     6915.74    323.95 o 
   9   1   4     1466.36     1494.37     35.31 o 
  10   1   4      113.67      145.70     59.61 o 
  11   1   4      805.13      907.40     40.21 o 
  12   1   4     5142.85     5418.76    103.04 o 
  13   1   4     2261.50     2279.01    137.96 o 
  14   1   4      283.16      344.46     31.77 o 
  15   1   4      872.04     1011.29     78.04 o 
  16   1   4       39.71       34.99     67.49 o 
 -17   2   4      513.16      444.49     34.55 o 
 -16   2   4      560.43      611.57     40.05 o 
 -15   2   4      237.51      345.27     37.45 o 
 -14   2   4      822.65      790.58     28.94 o 
 -13   2   4     1160.11     1146.47     86.71 o 
 -12   2   4     3595.55     3366.94     82.57 o 
 -11   2   4     1092.69      897.12     42.03 o 
 -10   2   4       75.35       -4.49     46.01 o 
  -9   2   4       11.99       -7.09     27.34 o 
  -8   2   4       15.51       26.40     36.72 o 
  -7   2   4     1258.84      964.90     43.90 o 
  -6   2   4     1688.64     1152.23     64.37 o 
  -2   2   4      263.64      295.13     68.43 o 
  -1   2   4    11364.17    12113.08    382.31 o 
   0   2   4        7.86       29.44     46.39 o 
   1   2   4    61118.43    61177.50   5716.39 o 
   2   2   4      692.69      642.84     39.18 o 
   3   2   4     1605.21     1495.84     51.45 o 
   4   2   4      876.82      618.37     27.14 o 
   5   2   4    15813.69    14218.44    228.73 o 
   6   2   4     5664.86     5139.79    245.32 o 
   7   2   4     1232.52     1182.34     72.72 o 
   8   2   4      823.80      706.59     59.09 o 
   9   2   4     5020.38     4716.52    222.64 o 
  10   2   4     1541.26     1511.52     96.40 o 
  11   2   4     4122.12     4398.29    266.22 o 
  12   2   4       75.72       44.77     31.05 o 
  13   2   4      604.53      659.07     48.90 o 
  14   2   4     2506.76     2758.08    125.30 o 
  15   2   4     1336.07     1715.87     42.69 o 
  16   2   4      100.43      209.99    134.44 o 
 -16   3   4      154.09       98.46     40.31 o 
 -15   3   4       36.34      -19.23     38.15 o 
 -14   3   4      333.66      266.72     37.72 o 
 -13   3   4     3698.06     3306.71     81.01 o 
 -12   3   4      900.52      821.64     31.46 o 
 -11   3   4     1490.98     1443.76     60.69 o 
 -10   3   4      617.57      510.31    100.69 o 
  -9   3   4     4113.48     3730.42     67.65 o 
  -8   3   4     1130.72      966.31     45.62 o 
  -7   3   4       29.79       25.47     54.21 o 
  -6   3   4      748.98      344.49     61.87 o 
  -5   3   4      437.95      381.06     64.68 o 
  -4   3   4        6.57       13.91     66.24 o 
  -2   3   4    33784.36    30537.17    688.14 o 
  -1   3   4      108.75      142.24     43.69 o 
   0   3   4    11627.79    11898.77    867.70 o 
   1   3   4     9226.31     9191.81    745.27 o 
   2   3   4      876.75     1029.21     91.10 o 
   3   3   4      944.72      964.89     61.02 o 
   4   3   4     8503.76     7423.90    196.40 o 
   5   3   4    22027.57    20343.11   1125.43 o 
   6   3   4     1419.26     1316.88     55.30 o 
   7   3   4     2871.65     2150.51     80.89 o 
   8   3   4      151.88      132.54     23.68 o 
   9   3   4      524.10      567.63     86.14 o 
  10   3   4      191.45      194.54     30.22 o 
  11   3   4     4608.93     4643.66     48.28 o 
  12   3   4      984.73      892.41    103.27 o 
  13   3   4      570.13      539.82    100.61 o 
  14   3   4      589.17      771.80     66.16 o 
  15   3   4       43.07      110.61    115.30 o 
  16   3   4      314.74      415.43     96.87 o 
 -16   4   4        8.39        7.40     39.37 o 
 -15   4   4      722.56      802.52     82.88 o 
 -14   4   4       22.76      -41.80     41.80 o 
 -13   4   4      227.78      305.85     42.03 o 
 -12   4   4      240.39      262.23     86.56 o 
 -11   4   4       69.97      192.25     33.35 o 
 -10   4   4     3693.95     3133.84     40.77 o 
  -9   4   4      115.32      102.49     36.72 o 
  -8   4   4       18.68       20.78     52.34 o 
  -7   4   4     1324.05     1098.18     61.09 o 
  -6   4   4       10.55       76.86     57.03 o 
  -5   4   4        2.19        7.82     64.22 o 
  -4   4   4      729.02      698.37     82.64 o 
  -3   4   4      497.65      224.20     75.31 o 
  -2   4   4    15260.17    12769.22    116.56 o 
  -1   4   4        5.54       21.35     49.89 o 
   0   4   4     2613.45     2444.99    213.38 o 
   1   4   4    16973.16    17733.12   1866.32 o 
   2   4   4     9804.66    10851.92    955.23 o 
   3   4   4     6748.64     6745.07    640.36 o 
   4   4   4     3414.50     2874.81    275.80 o 
   5   4   4     7374.30     6321.51    444.35 o 
   6   4   4     2739.34     2367.86    163.38 o 
   7   4   4    17214.81    14586.86   1264.50 o 
   8   4   4     1635.44     1535.38    139.04 o 
   9   4   4     3173.75     2727.82    198.85 o 
  10   4   4       37.64      -13.72     37.74 o 
  11   4   4       17.04        4.11     29.71 o 
  12   4   4      232.67      200.26     65.85 o 
  13   4   4       37.19      137.76     35.47 o 
  14   4   4      940.57      924.34     72.96 o 
  15   4   4        8.88       19.24     30.94 o 
  16   4   4       55.14       19.44     41.72 o 
 -16   5   4      311.94      261.94     39.71 o 
 -15   5   4        2.62      110.40     46.64 o 
 -14   5   4      198.79      243.25     38.48 o 
 -13   5   4     3122.64     3172.19    244.12 o 
 -12   5   4      956.56      986.47     42.50 o 
 -11   5   4      348.67      326.61     37.33 o 
 -10   5   4      570.75      524.95     54.83 o 
  -9   5   4       44.70       79.37     54.37 o 
  -8   5   4     5413.50     4402.07     71.86 o 
  -7   5   4     5609.41     5153.56     79.05 o 
  -6   5   4     3644.61     3333.74     75.62 o 
  -5   5   4     3260.57     2443.04     78.43 o 
  -4   5   4      266.46      173.73     61.71 o 
  -3   5   4     1519.23     1111.46     98.74 o 
  -2   5   4     2342.97     2247.13     68.43 o 
  -1   5   4    36186.41    33627.16   1575.99 o 
   0   5   4        8.96       16.02     53.27 o 
   1   5   4     6701.14     7125.04    675.01 o 
   2   5   4     1275.62     1274.59    136.54 o 
   3   5   4      808.62      731.08    100.18 o 
   4   5   4    29546.98    30777.76   3133.46 o 
   5   5   4    14979.26    14155.16   1473.40 o 
   6   5   4     4771.65     4634.99    490.84 o 
   7   5   4    23066.79    19513.47    227.85 o 
   8   5   4     1008.33      901.72     63.69 o 
   9   5   4     1348.94     1427.66    138.61 o 
  10   5   4     3428.66     3112.61    235.48 o 
  11   5   4     3014.63     2909.42     38.43 o 
  12   5   4       47.62       31.16     81.32 o 
  13   5   4        8.55      -28.98     28.98 o 
  14   5   4       73.56      166.60     32.06 o 
  15   5   4        0.68       28.77     38.80 o 
  16   5   4      321.82      313.77     40.91 o 
 -16   6   4       98.95      103.23     32.73 o 
 -15   6   4      112.41      100.79     30.72 o 
 -14   6   4      153.95      173.24     37.67 o 
 -13   6   4      175.72      269.40     37.26 o 
 -12   6   4      731.86      759.45     32.00 o 
 -11   6   4     1278.27     1075.12    119.68 o 
 -10   6   4     3206.26     3017.20     66.71 o 
  -9   6   4        0.86       38.90     53.12 o 
  -8   6   4     6032.50     5146.69     76.86 o 
  -7   6   4    10770.23     9100.20     96.40 o 
  -6   6   4     5766.69     4833.28     83.74 o 
  -5   6   4        0.64       -5.15     74.68 o 
  -4   6   4      735.81      764.76     83.74 o 
  -3   6   4     3107.48     3193.90    131.08 o 
  -2   6   4       39.01       49.21     54.83 o 
  -1   6   4       66.56       -2.55     37.87 o 
   0   6   4      402.23      420.57     38.35 o 
   1   6   4    13852.97    13699.16   1946.93 o 
   2   6   4     8760.70     8318.45    809.54 o 
   3   6   4     3407.89     3498.53    472.36 o 
   4   6   4     2156.50     2133.33    240.53 o 
   5   6   4     1696.66     1407.58     32.20 o 
   6   6   4     3222.12     2746.52    333.83 o 
   7   6   4     7906.36     7374.34    583.06 o 
   8   6   4     1602.87     1511.15    145.80 o 
   9   6   4      102.33      145.96     30.87 o 
  10   6   4     1140.86     1101.08    120.07 o 
  11   6   4      134.04       97.68     25.90 o 
  12   6   4        7.90      -33.84     52.03 o 
  13   6   4      208.27      256.32     51.40 o 
  14   6   4      808.82      886.74    230.28 o 
  15   6   4      129.21      182.97     60.93 o 
  16   6   4      191.16      223.23     41.07 o 
 -16   7   4      177.51      206.61     65.61 o 
 -15   7   4        1.16       90.13     31.47 o 
 -14   7   4      299.03      255.14     86.32 o 
 -13   7   4       10.33      -39.86     61.48 o 
 -12   7   4      368.99      321.13     80.38 o 
 -11   7   4     1347.42     1293.33    243.18 o 
 -10   7   4     2139.47     1885.59     63.12 o 
  -9   7   4     1127.63     1024.28     59.53 o 
  -8   7   4      317.48      290.60     57.03 o 
  -7   7   4     3628.43     3147.03     71.55 o 
  -6   7   4     3975.23     4469.25     83.27 o 
  -5   7   4     2605.45     2133.23     76.72 o 
  -4   7   4     2281.62     2966.74    105.77 o 
  -3   7   4      269.08      215.47     70.45 o 
  -2   7   4      193.51      315.67     61.51 o 
  -1   7   4     8341.24     7846.78    357.47 o 
   0   7   4     7723.86     7157.09    518.00 o 
   1   7   4     1491.77     1531.30     57.81 o 
   2   7   4     9075.79     9758.56   1569.74 o 
   3   7   4     3218.48     2998.56    431.27 o 
   4   7   4    25236.63    26512.65   3272.16 o 
   5   7   4       28.81       15.06     49.32 o 
   6   7   4       36.81       24.13     30.55 o 
   7   7   4      273.82      320.76     26.55 o 
   8   7   4     2746.49     2041.20    185.37 o 
   9   7   4       32.50        7.11     30.91 o 
  10   7   4       26.75       12.26     27.27 o 
  11   7   4      447.74      495.53    125.07 o 
  12   7   4     1252.01     1364.80    116.56 o 
  13   7   4     3105.15     3291.44     68.82 o 
  14   7   4      206.66      239.62     38.70 o 
  15   7   4      815.68      960.93    144.52 o 
 -16   8   4      330.84      280.00     29.20 o 
 -15   8   4       56.46       35.58     31.82 o 
 -14   8   4      819.85      812.89    161.47 o 
 -13   8   4     1686.22     1620.92    280.76 o 
 -12   8   4     2236.75     2156.18    283.17 o 
 -11   8   4      255.90      318.56     53.44 o 
 -10   8   4       53.35       20.31     54.37 o 
  -9   8   4      211.71      306.84     53.91 o 
  -8   8   4      111.72       51.40     57.34 o 
  -7   8   4      647.99      640.25     57.97 o 
  -6   8   4     2055.95     2313.99     83.58 o 
  -5   8   4     4110.62     4584.40    102.49 o 
  -4   8   4      262.42      403.86     91.40 o 
  -3   8   4      390.85      282.73     63.90 o 
  -2   8   4      225.85      351.23     55.41 o 
  -1   8   4     3369.19     3316.82     65.88 o 
   0   8   4     1196.13     1637.30    114.13 o 
   1   8   4    24179.83    26891.20    193.11 o 
   2   8   4     7704.05     7289.79    274.66 o 
   3   8   4       28.66       20.04     68.27 o 
   4   8   4     1158.58     1080.06     91.84 o 
   5   8   4      431.59      524.64     77.11 o 
   6   8   4     9000.69     8099.02    501.73 o 
   7   8   4      447.93      436.69     81.72 o 
   8   8   4      668.54      670.27    148.48 o 
   9   8   4     2951.98     2897.28    207.38 o 
  10   8   4      558.29      641.61     67.08 o 
  11   8   4     3000.96     3122.33    374.06 o 
  12   8   4        8.53       24.53     36.40 o 
  13   8   4       92.23      201.03     38.51 o 
  14   8   4      176.37      231.45     42.80 o 
  15   8   4       81.01       24.70     33.56 o 
 -16   9   4     1061.51      929.61    135.38 o 
 -15   9   4        0.34       61.72    145.29 o 
 -14   9   4     3401.17     4029.40    637.67 o 
 -13   9   4        3.08       23.89     53.51 o 
 -12   9   4      386.17      316.06    106.08 o 
 -11   9   4       98.81      130.46     36.88 o 
 -10   9   4     2514.49     2440.86     65.46 o 
  -9   9   4      223.30      115.30     39.06 o 
  -8   9   4     6496.34     6418.59     86.09 o 
  -7   9   4      422.66      537.76     60.93 o 
  -6   9   4      403.72      596.66     77.65 o 
  -5   9   4      623.55      974.28     77.49 o 
  -4   9   4    12563.11    11544.70   2208.46 o 
  -3   9   4      210.94       94.64     39.93 o 
  -2   9   4       58.17       80.44     37.90 o 
  -1   9   4     3341.41     3472.59    285.05 o 
   0   9   4      350.83      315.24     44.57 o 
   1   9   4     5584.53     6157.26    142.64 o 
   2   9   4      698.20      935.83     93.20 o 
   3   9   4      169.68      471.40     54.21 o 
   4   9   4       99.75      142.25     32.31 o 
   5   9   4     2762.35     2572.88    327.08 o 
   6   9   4        4.55       39.91     28.48 o 
   7   9   4       84.81       56.17     26.89 o 
   8   9   4     5629.43     4878.32    813.51 o 
   9   9   4     2303.76     2269.50    324.84 o 
  10   9   4     2130.20     2503.75    333.50 o 
  11   9   4     1737.52     1895.77    184.24 o 
  12   9   4      118.28      198.71     37.64 o 
  13   9   4     1293.81     1526.97    183.89 o 
  14   9   4       30.60        4.03     38.10 o 
  15   9   4     1498.34     1725.48    253.49 o 
 -16  10   4      293.16      330.91     42.39 o 
 -15  10   4      467.89      551.26     40.87 o 
 -14  10   4      885.36      930.88    193.03 o 
 -13  10   4       59.44      138.99     76.86 o 
 -12  10   4       28.51        7.53     36.15 o 
 -11  10   4       28.43       51.87     52.18 o 
 -10  10   4       16.68       25.16     67.49 o 
  -9  10   4      282.70      319.66     55.93 o 
  -8  10   4     2794.64     3027.36     72.33 o 
  -7  10   4       33.23       87.65     68.90 o 
  -6  10   4      286.66      274.98     59.53 o 
  -5  10   4      392.29      515.59     97.26 o 
  -4  10   4     1927.74     1734.67    201.63 o 
  -3  10   4     2206.05     2251.48     47.77 o 
  -2  10   4    18106.93    14963.11   1717.18 o 
  -1  10   4     3303.50     3135.30     88.12 o 
   0  10   4     2186.73     2448.45     64.45 o 
   1  10   4     1189.37     1286.64     45.39 o 
   2  10   4       33.18       14.04     48.98 o 
   3  10   4      124.69      340.97     40.60 o 
   4  10   4      180.22      329.16     53.51 o 
   5  10   4     4933.97     4359.52    442.87 o 
   6  10   4     2036.55     1963.47    300.06 o 
   7  10   4        1.49       69.51     28.95 o 
   8  10   4     2189.93     1895.32    150.18 o 
   9  10   4      389.23      533.91     66.96 o 
  10  10   4      558.82      633.73     87.88 o 
  11  10   4      111.82      120.94     49.23 o 
  12  10   4       52.34       30.72     48.35 o 
  13  10   4       41.56      -13.40    109.91 o 
  14  10   4       18.33       32.78     38.63 o 
  15  10   4       63.20       54.95     61.32 o 
 -15  11   4      200.34      232.68     40.78 o 
 -14  11   4        0.68       17.09     86.56 o 
 -13  11   4      201.41      124.90     72.41 o 
 -12  11   4      359.00      326.99     55.46 o 
 -11  11   4       89.44      130.14     54.52 o 
 -10  11   4      329.59      359.97     55.62 o 
  -9  11   4      688.17      768.05     57.65 o 
  -8  11   4      354.21      367.30     57.03 o 
  -7  11   4     3088.16     3685.27     79.21 o 
  -6  11   4      210.54      353.39     56.48 o 
  -5  11   4       35.44       75.27     48.14 o 
  -4  11   4      621.24      571.91     52.30 o 
  -3  11   4       38.36       64.20     45.49 o 
  -2  11   4     2803.83     3189.52     56.91 o 
  -1  11   4      279.95      369.98     45.98 o 
   0  11   4     2132.67     2052.47     86.48 o 
   1  11   4     5256.51     5319.14    338.17 o 
   2  11   4     4946.91     6040.16     62.10 o 
   3  11   4     6447.04     7022.60    193.89 o 
   4  11   4      304.99      210.84     72.49 o 
   5  11   4     1769.17     1717.51    253.60 o 
   6  11   4      137.61      104.22     31.25 o 
   7  11   4        6.94      -22.62     49.11 o 
   8  11   4      286.80      238.50     50.28 o 
   9  11   4      293.94      213.02     53.60 o 
  10  11   4        0.08       48.44     37.97 o 
  11  11   4      322.12      443.27     57.59 o 
  12  11   4       16.63       71.64     51.64 o 
  13  11   4      440.89      441.26     54.76 o 
  14  11   4      117.13      107.84     48.28 o 
  15  11   4        0.78      -29.41     73.59 o 
 -15  12   4       85.36       81.99     31.99 o 
 -14  12   4       27.31        7.24     42.11 o 
 -13  12   4      206.47      248.30     31.06 o 
 -12  12   4       64.30       71.86     66.40 o 
 -11  12   4      566.62      585.72     56.87 o 
 -10  12   4     2855.41     3289.52     72.49 o 
  -9  12   4      991.94     1290.19     62.02 o 
  -8  12   4      119.22      171.23     68.59 o 
  -7  12   4        0.59       -1.72     55.93 o 
  -6  12   4     1065.59     1142.95    296.85 o 
  -5  12   4     4952.00     4305.07    653.76 o 
  -4  12   4     3932.81     3450.48    159.87 o 
  -3  12   4       97.85      106.52     34.27 o 
  -2  12   4        2.67       74.87     42.31 o 
  -1  12   4      695.07      627.12     45.75 o 
   0  12   4       12.33      -10.75     33.08 o 
   1  12   4       73.24      118.56     39.49 o 
   2  12   4     2682.75     2672.91    295.20 o 
   3  12   4     1491.57     1572.91    202.48 o 
   4  12   4       78.45      132.54     39.81 o 
   5  12   4     1035.49      929.88    250.60 o 
   6  12   4      176.34      212.73     52.72 o 
   7  12   4      259.92      274.84     60.61 o 
   8  12   4      798.82      820.74    117.26 o 
   9  12   4     2245.12     2260.21     86.68 o 
  10  12   4      139.35      160.58     70.96 o 
  11  12   4       53.33       66.90     24.14 o 
  12  12   4      693.64      670.27    127.24 o 
  13  12   4      172.04       47.28     64.61 o 
  14  12   4      292.36      339.26     59.37 o 
 -15  13   4       69.77      147.59     81.95 o 
 -14  13   4      550.39      584.36    174.20 o 
 -13  13   4      411.63      545.96    101.86 o 
 -12  13   4     1363.75     1656.25     65.31 o 
 -11  13   4      207.00      241.85     56.09 o 
 -10  13   4      354.05      411.84     58.59 o 
  -9  13   4     1385.86     1913.26     77.49 o 
  -8  13   4     2369.89     3062.04     85.46 o 
  -7  13   4     2243.73     2921.27     89.52 o 
  -6  13   4      624.41      563.71     82.80 o 
  -5  13   4      412.49      482.07     67.49 o 
  -4  13   4      877.47      974.45    113.43 o 
  -3  13   4     1968.44     2102.69     50.89 o 
  -2  13   4       17.85       85.86     33.81 o 
  -1  13   4      760.18      687.60     42.56 o 
   0  13   4       67.44       88.66     43.67 o 
   1  13   4     5941.74     6771.65    178.89 o 
   2  13   4      904.62     1009.64     43.02 o 
   3  13   4     9766.51    10293.43     65.84 o 
   4  13   4      150.55      173.68     41.35 o 
   5  13   4     3988.32     3644.63    739.54 o 
   6  13   4     1068.87     1166.03    117.07 o 
   7  13   4      808.24      791.68     94.65 o 
   8  13   4     1919.04     1832.79    328.14 o 
   9  13   4      784.04      978.71    179.49 o 
  10  13   4       56.82       50.54     63.54 o 
  11  13   4      559.41      531.25     97.10 o 
  12  13   4      113.05      168.67     38.16 o 
  13  13   4       35.78        8.79    138.11 o 
  14  13   4        6.87       68.68     87.50 o 
 -15  14   4      577.17      408.22     84.52 o 
 -14  14   4      516.61      553.26     56.32 o 
 -13  14   4       78.53       63.41     31.01 o 
 -12  14   4      410.11      680.87     59.22 o 
 -11  14   4       36.41       64.06     54.68 o 
 -10  14   4      275.84      306.69     57.81 o 
  -9  14   4      240.10      265.13     57.18 o 
  -8  14   4      812.61     1086.14     72.96 o 
  -7  14   4      100.27       59.38     47.40 o 
  -6  14   4     6885.73     5998.29   1002.95 o 
  -5  14   4     2840.63     2426.76    199.97 o 
  -4  14   4     2488.45     2734.00    209.74 o 
  -3  14   4     4894.86     4947.22     63.12 o 
  -2  14   4        6.39       49.88     52.03 o 
  -1  14   4      355.65      295.47     48.28 o 
   0  14   4      945.36      956.37     42.00 o 
   1  14   4       30.57        9.81     39.92 o 
   2  14   4        7.21       -4.73     36.56 o 
   3  14   4      234.28      269.80     41.62 o 
   4  14   4     1602.30     1986.10    104.29 o 
   5  14   4     1312.27     1421.81    131.86 o 
   6  14   4      277.13      331.00     27.97 o 
   7  14   4     1529.44     1604.84    203.97 o 
   8  14   4      476.71      556.49     59.66 o 
   9  14   4     1548.77     1481.05    201.38 o 
  10  14   4       32.18       44.31     26.67 o 
  11  14   4      290.65      375.69     71.16 o 
  12  14   4        4.00      103.09     65.76 o 
  13  14   4       32.46       14.00     34.06 o 
  14  14   4        0.03       -9.33     62.49 o 
 -14  15   4       13.43       45.02     31.64 o 
 -13  15   4      148.41      143.58     56.56 o 
 -12  15   4      204.33      339.50     58.12 o 
 -11  15   4      186.59      234.04     70.47 o 
 -10  15   4      658.13      763.37     72.49 o 
  -9  15   4      305.69      373.87     70.31 o 
  -8  15   4      251.56      366.06     69.37 o 
  -7  15   4     1939.74     1906.75    391.52 o 
  -6  15   4     1236.94     1092.95    144.36 o 
  -5  15   4     1011.01      787.60     33.63 o 
  -4  15   4      565.20      553.55     39.14 o 
  -3  15   4     3924.86     3956.72    281.76 o 
  -2  15   4        4.03       36.81     33.44 o 
  -1  15   4     1035.14     1119.12     66.71 o 
   0  15   4      901.89      955.70     45.75 o 
   1  15   4        5.20       17.22     40.57 o 
   2  15   4        2.68      -26.05     79.05 o 
   3  15   4      529.38      501.21     34.92 o 
   4  15   4     1995.06     2296.79    139.36 o 
   5  15   4     1575.27     1473.49    292.32 o 
   6  15   4     2529.75     2677.35    301.92 o 
   7  15   4     1672.90     1658.89    215.13 o 
   8  15   4       32.94       89.70     42.83 o 
   9  15   4      142.81      116.43     72.72 o 
  10  15   4      358.83      365.31     60.83 o 
  11  15   4      398.92      440.33     40.93 o 
  12  15   4       17.96      -38.34     38.34 o 
  13  15   4      104.42      106.19     32.65 o 
  14  15   4      320.02      444.81     42.03 o 
 -14  16   4        2.11       -4.18     44.13 o 
 -13  16   4      707.05      683.90    212.01 o 
 -12  16   4       93.32      146.39     56.56 o 
 -11  16   4      193.09      214.35     60.15 o 
 -10  16   4      152.66       96.55     69.21 o 
  -9  16   4        9.48       40.62     55.15 o 
  -8  16   4       16.06       27.81     67.49 o 
  -7  16   4     1240.73     1036.31    189.20 o 
  -6  16   4     2922.27     2775.16    143.87 o 
  -5  16   4     5709.66     5515.27    546.74 o 
  -4  16   4        5.15       34.54     44.10 o 
  -3  16   4      256.41      103.66    107.33 o 
  -2  16   4      236.41      215.02     39.93 o 
  -1  16   4      794.47      765.81     35.06 o 
   0  16   4       36.55       34.19     38.93 o 
   1  16   4     1864.27     1950.56    170.53 o 
   2  16   4     2066.32     1838.64    270.36 o 
   3  16   4     1731.60     2018.85     45.02 o 
   4  16   4     1971.31     2096.41    224.44 o 
   5  16   4       46.50       94.64     61.16 o 
   6  16   4      108.58      175.47     60.54 o 
   7  16   4     1376.06     1363.88    190.70 o 
   8  16   4      151.18      146.98     25.91 o 
   9  16   4     2140.27     1934.24    284.01 o 
  10  16   4       19.58       54.50     30.12 o 
  11  16   4      332.45      436.89     64.06 o 
  12  16   4       24.79       13.22     30.25 o 
  13  16   4      206.32      146.49     67.57 o 
 -14  17   4        7.37       51.89     44.26 o 
 -13  17   4      994.90     1020.08    220.84 o 
 -12  17   4      592.50      671.18     74.53 o 
 -11  17   4      212.78      327.62     57.81 o 
 -10  17   4       27.87       36.72     57.18 o 
  -9  17   4      338.68      373.40     68.43 o 
  -8  17   4       23.71       49.99     65.61 o 
  -7  17   4     4052.57     3749.43    687.43 o 
  -6  17   4     1085.10      951.95     67.96 o 
  -5  17   4     2993.35     2687.63    303.88 o 
  -4  17   4      210.18      238.95     53.75 o 
  -3  17   4     1177.69     1140.40     38.17 o 
  -2  17   4      120.94      170.13     43.15 o 
  -1  17   4      644.91      510.10     33.96 o 
   0  17   4       66.97       42.34     62.81 o 
   1  17   4     5839.68     5933.39     62.81 o 
   2  17   4       44.65       65.52     26.93 o 
   3  17   4     7244.88     7786.78     59.55 o 
   4  17   4     5952.77     5996.49    795.62 o 
   5  17   4        9.42      104.80    124.67 o 
   6  17   4      363.10      484.66     48.58 o 
   7  17   4     1669.28     1837.99    203.13 o 
   8  17   4      290.02      292.63     34.39 o 
   9  17   4       23.88       15.08     55.77 o 
  10  17   4       57.28       74.81     25.73 o 
  11  17   4       97.22      104.94     30.82 o 
  12  17   4       42.34      136.16     43.65 o 
  13  17   4       38.25        1.34     49.13 o 
 -13  18   4       60.05      107.76     40.49 o 
 -12  18   4      112.85      154.52     70.78 o 
 -11  18   4      201.79      237.32     57.03 o 
 -10  18   4      698.91      828.35     73.59 o 
  -9  18   4       83.45      110.31     54.68 o 
  -8  18   4      515.94      519.95     69.06 o 
  -7  18   4       42.16       70.56     35.59 o 
  -6  18   4       30.94      100.07     74.45 o 
  -5  18   4     2405.01     1922.88     42.27 o 
  -4  18   4     1114.77     1007.65     36.86 o 
  -3  18   4     1628.17     1882.32     83.50 o 
  -2  18   4       80.94       56.34     43.62 o 
  -1  18   4      323.07      270.95     54.13 o 
   0  18   4      510.53      534.34     40.37 o 
   1  18   4      445.48      513.51     40.25 o 
   2  18   4     1496.79     1565.87     47.34 o 
   3  18   4     3875.18     4094.29     50.76 o 
   4  18   4      660.13      731.02    119.28 o 
   5  18   4       70.59       99.73     39.21 o 
   6  18   4      221.58      181.89     54.83 o 
   7  18   4      664.45      599.58    163.27 o 
   8  18   4     2378.47     2366.81    280.91 o 
   9  18   4     2308.19     2079.00    362.46 o 
  10  18   4      208.11      196.85     70.04 o 
  11  18   4        3.97       32.28     31.15 o 
  12  18   4        7.18       -3.39     32.21 o 
 -13  19   4      379.92      346.54     42.28 o 
 -12  19   4      397.20      516.04     74.84 o 
 -11  19   4      191.67      277.63     69.84 o 
 -10  19   4        1.73       -2.50     67.34 o 
  -9  19   4       21.95       76.25     67.49 o 
  -8  19   4      585.35      567.44     34.19 o 
  -7  19   4      151.31      154.98     33.80 o 
  -6  19   4       45.99       27.60     39.67 o 
  -5  19   4     2649.87     2370.56    173.89 o 
  -4  19   4      903.33      953.98    107.57 o 
  -3  19   4      869.86     1044.80    100.14 o 
  -2  19   4      374.10      501.12     44.37 o 
  -1  19   4      476.40      653.74     44.18 o 
   0  19   4     1237.78     1473.14    124.13 o 
   1  19   4      350.54      396.29     63.04 o 
   2  19   4     1946.30     1682.32     56.17 o 
   3  19   4      472.22      437.81     28.40 o 
   4  19   4     3836.12     3674.48     49.38 o 
   5  19   4     6474.24     6390.89    556.12 o 
   6  19   4      623.09      669.49    114.36 o 
   7  19   4      159.36      161.36     54.76 o 
   8  19   4       13.57      -16.46     30.78 o 
   9  19   4      193.97      231.24     30.82 o 
  10  19   4       44.52       48.99     30.58 o 
  11  19   4      367.66      328.82     54.95 o 
  12  19   4      253.18      246.11     67.64 o 
 -12  20   4       40.77       42.65     73.12 o 
 -11  20   4       17.50       14.53     69.53 o 
 -10  20   4      274.67      302.16     69.53 o 
  -9  20   4       68.57       69.83     50.23 o 
  -8  20   4        1.54       -2.19     51.87 o 
  -7  20   4      257.81      375.16    118.27 o 
  -6  20   4      464.40      444.31     70.62 o 
  -5  20   4     2138.26     2056.64    217.09 o 
  -4  20   4       31.35       27.10     40.15 o 
  -3  20   4        6.49      -40.69     40.69 o 
  -2  20   4     1347.06     1452.81    110.07 o 
  -1  20   4        5.67       34.52     56.17 o 
   0  20   4      256.55      269.07     33.85 o 
   1  20   4     6290.56     6952.14    506.75 o 
   2  20   4     3678.92     4343.09    458.00 o 
   3  20   4     1577.63     1539.13    149.09 o 
   4  20   4     1195.32     1144.42     41.76 o 
   5  20   4       22.93      -23.97     71.32 o 
   6  20   4     1558.31     1447.45    143.50 o 
   7  20   4      126.56      103.54     58.86 o 
   8  20   4     2401.68     2086.25    202.25 o 
   9  20   4       36.19       57.88     87.44 o 
  10  20   4     1068.72      911.62    128.25 o 
  11  20   4       22.98       35.07     27.36 o 
  12  20   4       53.15       46.52     32.87 o 
 -12  21   4       38.05       70.31     72.65 o 
 -11  21   4        1.49      -32.89     32.89 o 
 -10  21   4      176.59      125.14     42.52 o 
  -9  21   4      157.51      158.73     53.12 o 
  -8  21   4       90.35       44.53     53.28 o 
  -7  21   4        2.26       24.01     39.58 o 
  -6  21   4      486.94      563.19    163.65 o 
  -5  21   4     2041.22     2060.36    297.16 o 
  -4  21   4      993.39      914.14     68.82 o 
  -3  21   4      595.45      733.79     57.57 o 
  -2  21   4      193.77      221.40     38.59 o 
  -1  21   4     1427.71     1451.47    232.95 o 
   0  21   4     2265.80     2649.17     50.91 o 
   1  21   4        0.85       19.52     37.67 o 
   2  21   4       97.68      141.24     49.21 o 
   3  21   4      168.28      237.76     51.32 o 
   4  21   4      432.49      453.13     31.41 o 
   5  21   4     2171.97     2176.97    115.15 o 
   6  21   4      189.45      235.36     42.27 o 
   7  21   4       77.60       58.48     31.09 o 
   8  21   4       34.00      112.21     41.59 o 
   9  21   4      708.23      609.85    112.81 o 
  10  21   4       34.90       20.56     48.81 o 
  11  21   4        4.46      -12.20     29.23 o 
 -11  22   4      132.73      130.61     38.59 o 
 -10  22   4       45.18      -27.97     39.37 o 
  -9  22   4       43.81      -55.62     55.62 o 
  -8  22   4      166.55      127.65     37.34 o 
  -7  22   4        3.90      -87.65     87.65 o 
  -6  22   4      112.23      125.66     44.53 o 
  -5  22   4       11.53       13.58     33.62 o 
  -4  22   4      315.42      375.67     63.35 o 
  -3  22   4     3564.99     3464.73    258.72 o 
  -2  22   4     4297.24     4374.38    652.90 o 
  -1  22   4     2818.66     3014.33    251.07 o 
   0  22   4        1.15       60.24     39.04 o 
   1  22   4     1004.61     1183.06     42.58 o 
   2  22   4      235.71      226.16     79.13 o 
   3  22   4      215.51      280.49     50.93 o 
   4  22   4      110.09      110.40     31.39 o 
   5  22   4       84.70       74.20     52.55 o 
   6  22   4      179.16      257.48     38.26 o 
   7  22   4      176.05      214.20     67.32 o 
   8  22   4      239.05      210.80     42.98 o 
   9  22   4        1.37      -17.71     37.65 o 
  10  22   4      206.27      167.26     44.95 o 
 -10  23   4       94.68      179.98     55.93 o 
  -9  23   4      495.69      405.43     42.96 o 
  -8  23   4      401.37      265.75     41.09 o 
  -7  23   4      562.15      590.61    168.03 o 
  -6  23   4       43.35       11.18     44.00 o 
  -5  23   4      330.88      223.08     35.54 o 
  -4  23   4     2150.78     2525.94    336.37 o 
  -3  23   4       43.26       59.92     49.05 o 
  -2  23   4      202.81      180.99     39.23 o 
  -1  23   4      444.38      506.87     44.36 o 
   0  23   4      195.19      313.36     57.10 o 
   1  23   4       41.91       97.15     31.83 o 
   2  23   4     1279.86     1318.08     42.80 o 
   3  23   4       40.38       37.85     38.38 o 
   4  23   4     1072.21     1237.80     96.16 o 
   5  23   4      384.27      334.23     33.74 o 
   6  23   4     1439.38      996.12     72.53 o 
   7  23   4      240.70      263.19     27.85 o 
   8  23   4      179.02      247.84     63.47 o 
   9  23   4      345.98      278.53     33.68 o 
  10  23   4       32.38       -9.76     32.56 o 
 -10  24   4        8.86      129.67     57.18 o 
  -9  24   4       93.59       65.31     57.03 o 
  -8  24   4     1090.44     1043.33     60.93 o 
  -7  24   4     2177.36     1801.70     50.15 o 
  -6  24   4     1487.16     1557.39    415.35 o 
  -5  24   4       40.31       95.36     43.36 o 
  -4  24   4        2.90       19.55     41.72 o 
  -3  24   4      322.31      276.16     39.77 o 
  -2  24   4     1387.25     1181.85    117.88 o 
  -1  24   4      283.47      434.22     43.24 o 
   0  24   4     1344.26     1571.41     61.87 o 
   1  24   4      150.63      249.34     54.68 o 
   2  24   4      345.83      316.33     43.01 o 
   3  24   4      696.39      718.68     41.59 o 
   4  24   4      960.57      976.24     42.15 o 
   5  24   4      193.61      250.85     74.53 o 
   6  24   4     1641.99     1482.01    100.26 o 
   7  24   4      310.48      307.52     32.21 o 
   8  24   4       10.43       24.12     31.61 o 
   9  24   4      165.59       92.11     49.18 o 
  -9  25   4      845.56      709.77     60.46 o 
  -8  25   4     2466.59     2635.67     68.59 o 
  -7  25   4       74.02      222.32     56.87 o 
  -6  25   4       21.74       -4.63     46.57 o 
  -5  25   4      641.89      740.72    218.73 o 
  -4  25   4      534.86      482.61     36.44 o 
  -3  25   4      127.81      209.63     59.14 o 
  -2  25   4      186.63      193.44     42.57 o 
  -1  25   4       16.47      165.48     41.18 o 
   0  25   4      198.03      225.77     39.05 o 
   1  25   4      117.70      158.84     39.37 o 
   2  25   4      432.09      509.91     40.05 o 
   3  25   4      866.95     1038.82     42.26 o 
   4  25   4     1175.52     1233.85     44.35 o 
   5  25   4      754.15      586.92    112.10 o 
   6  25   4       17.29       -0.74     24.60 o 
   7  25   4     2221.98     1750.60    163.78 o 
   8  25   4      384.06      304.45     42.29 o 
  -8  26   4     2253.71     1929.82     68.43 o 
  -7  26   4     2796.13     2950.96     72.65 o 
  -6  26   4      196.75      155.21     39.59 o 
  -5  26   4        0.02      -48.05     48.05 o 
  -4  26   4       37.15       33.45     43.97 o 
  -3  26   4      103.91      178.47     41.90 o 
  -2  26   4       15.83        4.26     54.99 o 
  -1  26   4      215.18      181.83     34.06 o 
   0  26   4      174.70      162.52     40.38 o 
   1  26   4       76.23       50.77     38.94 o 
   2  26   4      697.47      716.66     41.65 o 
   3  26   4       75.87       22.63     39.21 o 
   4  26   4        2.61       24.64     39.60 o 
   5  26   4     3330.35     2781.54    251.31 o 
   6  26   4     6063.25     4704.08    418.73 o 
   7  26   4      784.96      540.83     86.79 o 
  -7  27   4       28.73       40.15     40.78 o 
  -6  27   4      687.90      365.48    271.53 o 
  -5  27   4     1165.44      983.02    145.37 o 
  -4  27   4      324.56      420.89    136.16 o 
  -3  27   4       13.65        3.93     42.45 o 
  -2  27   4      145.47      156.25     40.26 o 
  -1  27   4        3.75       72.78     84.37 o 
   0  27   4      452.72      504.11     49.91 o 
   1  27   4       98.31      -36.67     40.05 o 
   2  27   4       38.60      108.49     40.38 o 
   3  27   4      199.95      202.81     40.93 o 
   4  27   4      130.15       59.40     75.07 o 
   5  27   4      448.53      345.06     39.02 o 
   6  27   4      146.71      131.17     33.49 o 
  -6  28   4       15.74       42.65     58.59 o 
  -5  28   4      372.84      367.35    111.23 o 
  -4  28   4      164.54      131.08     35.80 o 
  -3  28   4      213.06      231.20     45.23 o 
  -2  28   4       41.72       36.00     43.82 o 
  -1  28   4       81.05       85.04     40.62 o 
   0  28   4        0.81       21.96     43.32 o 
   1  28   4      229.17      315.93     41.82 o 
   2  28   4      373.75      358.65     49.37 o 
   3  28   4       90.77      125.71     45.78 o 
   4  28   4       93.96      124.18     40.99 o 
   5  28   4      124.87       52.98     41.11 o 
  -3  29   4       28.28       39.95     47.68 o 
  -2  29   4       78.09       23.45     48.28 o 
  -1  29   4      622.63      543.40    100.61 o 
   0  29   4     1209.39     1280.36     59.83 o 
   1  29   4       74.72       61.81     89.52 o 
   2  29   4        0.56        1.80     41.36 o 
   3  29   4       36.18       39.96     42.37 o 
 -17   1   5       19.92        1.70     64.29 o 
 -16   1   5        0.57        9.39     31.98 o 
 -15   1   5      140.32      213.51     30.64 o 
 -14   1   5      509.56      424.41     45.62 o 
 -13   1   5       88.56      135.14     36.68 o 
 -12   1   5       10.68       79.88    117.64 o 
 -11   1   5     1205.39     1250.30     48.98 o 
 -10   1   5      952.85      704.61     32.57 o 
  -9   1   5     5153.46     4510.77     49.59 o 
  -8   1   5      308.65      167.02     54.52 o 
  -2   1   5    40574.58    41264.86   1131.92 o 
  -1   1   5      188.81      326.15     51.58 o 
   0   1   5     6170.61     5816.55     89.43 o 
   1   1   5    14906.61    14813.47    681.75 o 
   2   1   5     2248.62     1979.05     52.15 o 
   3   1   5    11886.23     9494.71     72.72 o 
   4   1   5     1260.16      959.68     50.19 o 
   5   1   5     6071.98     5518.57    203.20 o 
   6   1   5     1744.10     1596.74     94.80 o 
   7   1   5     3016.47     2307.45    122.05 o 
   8   1   5     3587.69     3191.68    147.53 o 
   9   1   5      781.09      692.17     52.42 o 
  10   1   5        9.33       67.44     79.60 o 
  11   1   5      491.35      467.94     37.96 o 
  12   1   5      548.47      494.62     38.66 o 
  13   1   5       58.93      119.37     83.11 o 
  14   1   5      624.64      887.95     40.05 o 
  15   1   5      406.05      328.86     28.89 o 
  16   1   5       25.25       12.84     44.29 o 
 -17   2   5     1617.45     1727.87     53.04 o 
 -16   2   5       50.99       46.07     31.48 o 
 -15   2   5      342.67      415.35     32.33 o 
 -14   2   5        0.46       -1.12     36.96 o 
 -13   2   5      649.60      519.85     79.60 o 
 -12   2   5      234.31      271.76     36.84 o 
 -11   2   5     1084.42     1038.23    118.03 o 
 -10   2   5       12.45       -7.41     27.05 o 
  -9   2   5     1804.55     1456.89     45.31 o 
  -8   2   5    13660.05    10964.09     90.62 o 
  -7   2   5       64.35      158.58     56.40 o 
  -2   2   5     1502.35     1507.31     74.45 o 
  -1   2   5     1576.40     1647.86     51.85 o 
   0   2   5      851.72     1001.90     48.83 o 
   1   2   5    91604.23    98968.13   6934.96 o 
   2   2   5      245.03      326.72     35.66 o 
   3   2   5      609.08      624.49     36.84 o 
   4   2   5       47.14       34.00     29.90 o 
   5   2   5    10603.29     9541.50    450.47 o 
   6   2   5     6401.40     5700.77    349.09 o 
   7   2   5     5282.20     4620.26    197.21 o 
   8   2   5      726.52      780.53     32.27 o 
   9   2   5     1848.37     1698.57    194.81 o 
  10   2   5     2316.30     2291.96     55.30 o 
  11   2   5     1858.58     2044.39     77.88 o 
  12   2   5     2495.93     2323.28    243.33 o 
  13   2   5        0.72      -37.89     37.89 o 
  14   2   5     1039.59     1345.16    197.87 o 
  15   2   5        5.65       73.03     32.21 o 
  16   2   5      521.90      492.17     30.60 o 
 -17   3   5      305.08      191.23     42.80 o 
 -16   3   5       55.81       80.61     38.44 o 
 -15   3   5       60.64       79.25     30.72 o 
 -14   3   5     1843.11     1810.14     92.65 o 
 -13   3   5     1189.13     1172.29     39.83 o 
 -12   3   5      596.94      572.24     31.72 o 
 -11   3   5       30.69       41.80     75.07 o 
 -10   3   5     1014.22      789.67    116.32 o 
  -9   3   5     4921.69     4103.66     69.53 o 
  -8   3   5      304.43      259.97     55.15 o 
  -7   3   5      853.57      898.51     60.15 o 
  -6   3   5     5176.10     4244.42     79.84 o 
  -2   3   5     2398.91     2577.48    208.57 o 
  -1   3   5     1227.94     1446.15     49.93 o 
   0   3   5     2472.31     3214.58    174.85 o 
   1   3   5     2118.97     1988.61    185.59 o 
   2   3   5     8965.46     8496.86    729.47 o 
   3   3   5     1757.18     1584.52    109.93 o 
   4   3   5     6049.61     5675.53    299.17 o 
   5   3   5      123.25      119.55     34.89 o 
   6   3   5      394.04      638.10     27.71 o 
   7   3   5       61.97       83.75     26.93 o 
   8   3   5       13.67       30.19     43.66 o 
   9   3   5     4130.01     3272.16    343.87 o 
  10   3   5     2015.45     1879.16    116.78 o 
  11   3   5      385.16      504.10     30.59 o 
  12   3   5       11.83       99.16     57.42 o 
  13   3   5       35.12      -37.65     37.65 o 
  14   3   5      406.05      374.12     39.00 o 
  15   3   5      711.39      837.38    169.36 o 
  16   3   5       28.66       63.13     44.29 o 
 -16   4   5      163.93       95.38     42.19 o 
 -15   4   5        0.94       60.37     29.96 o 
 -14   4   5      161.24      181.04     78.19 o 
 -13   4   5      298.02      308.49     52.26 o 
 -12   4   5      141.25      170.00     29.18 o 
 -11   4   5      161.91      132.42     66.40 o 
 -10   4   5       53.92      102.18     52.65 o 
  -9   4   5       13.45      112.49     53.59 o 
  -8   4   5      142.87      131.55     53.12 o 
  -7   4   5     2102.80     2343.99     67.18 o 
  -6   4   5       27.90       79.52     58.28 o 
  -5   4   5    12200.10    10487.72    117.80 o 
  -4   4   5        6.57       43.43     62.81 o 
  -2   4   5     5813.92     5740.15    620.64 o 
  -1   4   5     1976.81     1896.65    101.72 o 
   0   4   5     4755.01     4549.11    292.28 o 
   1   4   5    45992.39    47605.13   4623.99 o 
   2   4   5      498.59      557.47     62.46 o 
   3   4   5     1669.29     1673.27    144.76 o 
   4   4   5     1127.78     1176.82     96.83 o 
   5   4   5      149.00      198.55     51.40 o 
   6   4   5      527.73      356.18     43.74 o 
   7   4   5     1551.30     1369.93     84.86 o 
   8   4   5      723.30      558.44     23.14 o 
   9   4   5      114.76       75.64     26.77 o 
  10   4   5     1765.54     1667.44     98.45 o 
  11   4   5      843.10      831.37     89.91 o 
  12   4   5      421.60      502.62     35.55 o 
  13   4   5       15.79      -15.63     71.16 o 
  14   4   5      167.38      248.49     70.62 o 
  15   4   5        4.56      -36.73     75.62 o 
  16   4   5       19.57       30.48    103.35 o 
 -16   5   5      247.78      294.11     43.04 o 
 -15   5   5      455.81      632.03     66.40 o 
 -14   5   5      188.85      179.59     46.33 o 
 -13   5   5     1159.69     1087.50     33.89 o 
 -12   5   5     1058.15      902.62     37.18 o 
 -11   5   5     4256.98     3827.02    204.82 o 
 -10   5   5     4690.26     4389.73     70.31 o 
  -9   5   5     1555.01     1280.35     60.15 o 
  -8   5   5     1909.35     1417.36     47.34 o 
  -7   5   5     1294.25     1093.02     61.09 o 
  -6   5   5     3701.20     3160.31     77.49 o 
  -5   5   5     6819.00     6408.12    103.27 o 
  -4   5   5     1222.28      944.28     73.59 o 
  -3   5   5     2365.03     2018.40    125.14 o 
  -2   5   5    13565.93    13374.63    122.33 o 
  -1   5   5    36486.67    35483.63    337.37 o 
   0   5   5      382.70      462.32     39.00 o 
   1   5   5    22591.34    23200.68   2317.72 o 
   2   5   5    13827.96    14361.26   1502.60 o 
   3   5   5     5985.72     5812.49    624.97 o 
   4   5   5    22693.75    24291.42   2748.92 o 
   5   5   5        2.91       39.69     28.95 o 
   6   5   5    12328.67    10999.35   1294.01 o 
   7   5   5      387.89      359.16     51.73 o 
   8   5   5     1458.20     1342.72     72.81 o 
   9   5   5      998.37      913.86     29.29 o 
  10   5   5       45.71      117.22     26.15 o 
  11   5   5      269.94      237.01     41.33 o 
  12   5   5       95.16      148.19     54.60 o 
  13   5   5     1073.44     1225.09    230.68 o 
  14   5   5       27.60      -10.80     38.38 o 
  15   5   5      634.04      829.87     62.42 o 
  16   5   5       18.36      -57.18     57.18 o 
 -16   6   5      283.50      265.71     39.83 o 
 -15   6   5      104.49      196.09     38.16 o 
 -14   6   5        6.61      -48.89    103.27 o 
 -13   6   5      119.79      131.26     29.79 o 
 -12   6   5      136.10      107.16     36.94 o 
 -11   6   5       49.45       54.37     52.34 o 
 -10   6   5     5334.91     5052.16     75.46 o 
  -9   6   5     2527.69     2287.12     64.22 o 
  -8   6   5     5896.66     5801.31     79.52 o 
  -7   6   5       81.19       87.65     53.91 o 
  -6   6   5     4133.20     3644.17     80.15 o 
  -5   6   5      190.84      167.02     72.33 o 
  -4   6   5     1896.24     1590.78     92.49 o 
  -3   6   5    16358.70    14848.54    103.27 o 
  -2   6   5     4263.26     3414.36     68.43 o 
  -1   6   5     4335.23     3894.23    215.92 o 
   0   6   5     1435.38     1551.66    161.75 o 
   1   6   5     2035.56     2204.07    125.67 o 
   2   6   5     3405.25     3175.41    335.68 o 
   3   6   5     6551.35     6064.91    625.31 o 
   4   6   5     2307.96     2038.98    151.08 o 
   5   6   5      516.53      309.89     29.24 o 
   6   6   5    12497.27    11902.68   1199.52 o 
   7   6   5     5231.98     4762.58    311.04 o 
   8   6   5     6347.08     5673.21    665.91 o 
   9   6   5      798.00      679.54     25.86 o 
  10   6   5     2068.26     2136.27    203.73 o 
  11   6   5     2185.32     2141.37    370.51 o 
  12   6   5      809.49      801.92     75.62 o 
  13   6   5        2.95       59.27     41.25 o 
  14   6   5       44.96       96.23     39.15 o 
  15   6   5      525.07      693.40     41.36 o 
 -16   7   5      451.35      521.63     77.49 o 
 -15   7   5      164.51      215.79     38.94 o 
 -14   7   5      414.46      461.55    167.18 o 
 -13   7   5      968.41      974.48    146.55 o 
 -12   7   5      571.89      617.56    128.50 o 
 -11   7   5     2440.97     2327.74     63.90 o 
 -10   7   5     1249.54     1314.25     59.53 o 
  -9   7   5      296.09      219.98     54.37 o 
  -8   7   5     2380.33     2067.45     65.93 o 
  -7   7   5     3440.43     2531.94     73.27 o 
  -6   7   5     2758.11     2856.76     87.50 o 
  -5   7   5     3227.94     2842.38     91.55 o 
  -4   7   5        6.61       10.31     76.86 o 
  -3   7   5      546.52      490.58     65.00 o 
  -2   7   5     1458.47     1357.05     54.21 o 
  -1   7   5        0.41       40.88     36.23 o 
   0   7   5      619.88      656.35     56.38 o 
   1   7   5      927.77      843.53     61.16 o 
   2   7   5      974.61      856.90    123.70 o 
   3   7   5      108.42      109.36     35.21 o 
   4   7   5       41.26       27.23     28.27 o 
   5   7   5     6648.63     7434.63    863.26 o 
   6   7   5    10673.20    10496.22   1368.20 o 
   7   7   5     1043.26      804.51    162.74 o 
   8   7   5     5148.97     4640.85    675.08 o 
   9   7   5       44.47       87.81     39.62 o 
  10   7   5      931.18      904.31     90.48 o 
  11   7   5        7.14      -25.47     25.47 o 
  12   7   5       21.32        7.22    105.85 o 
  13   7   5      626.07      771.10    128.50 o 
  14   7   5      128.06      145.10     32.02 o 
  15   7   5     1049.20     1118.49     36.86 o 
 -16   8   5       54.22       49.04     32.26 o 
 -15   8   5      846.14      994.01     49.13 o 
 -14   8   5     3450.87     3407.06    378.40 o 
 -13   8   5      349.07      319.14     65.00 o 
 -12   8   5      841.00      940.46    142.33 o 
 -11   8   5      949.62      940.54     55.30 o 
 -10   8   5      764.38      680.40     56.56 o 
  -9   8   5     1267.77     1123.79     60.15 o 
  -8   8   5      657.90      487.45     59.99 o 
  -7   8   5     2996.47     2833.95     72.49 o 
  -6   8   5      412.89      408.40     72.65 o 
  -5   8   5      825.96      675.09     77.02 o 
  -4   8   5      568.15      752.59    100.93 o 
  -3   8   5      128.21      167.18     61.87 o 
  -2   8   5    10297.24    10545.68     97.34 o 
  -1   8   5     1569.65     1333.63    136.40 o 
   0   8   5     1133.90      998.77    110.19 o 
   1   8   5    21193.47    21769.76   2382.27 o 
   2   8   5     1820.73     1608.89    111.53 o 
   3   8   5      723.65      891.54     76.44 o 
   4   8   5     1977.49     2014.42    245.16 o 
   5   8   5     1916.77     1956.53    225.84 o 
   6   8   5     2130.02     2038.64    368.67 o 
   7   8   5    12421.64    12752.03   1499.69 o 
   8   8   5      569.39      541.25     59.08 o 
   9   8   5       45.08      149.68     26.24 o 
  10   8   5     2422.56     2325.77    261.10 o 
  11   8   5      478.21      466.17     30.86 o 
  12   8   5     1554.52     1539.54     35.24 o 
  13   8   5      252.76      269.91     31.33 o 
  14   8   5      317.31      531.11     39.68 o 
  15   8   5       28.71       51.56     37.10 o 
 -16   9   5       92.05      135.08     49.21 o 
 -15   9   5      250.27      314.75     38.91 o 
 -14   9   5       29.70      -24.33     38.61 o 
 -13   9   5      263.21      235.26     38.03 o 
 -12   9   5     2078.50     2083.85     48.90 o 
 -11   9   5      754.33      936.94     57.18 o 
 -10   9   5     1843.05     1991.68     62.81 o 
  -9   9   5      266.04      268.88     55.46 o 
  -8   9   5     5092.91     5394.47     83.11 o 
  -7   9   5      672.24      721.96     61.09 o 
  -6   9   5     1024.53     1115.36     78.74 o 
  -5   9   5     3024.51     3689.79    109.21 o 
  -4   9   5     9185.55     8657.59    174.04 o 
  -3   9   5    10407.74     8514.17     76.72 o 
  -2   9   5      189.38      202.25     53.62 o 
  -1   9   5      634.48      593.75     39.48 o 
   0   9   5     4431.94     3870.91     44.41 o 
   1   9   5     1757.83     2222.86     50.54 o 
   2   9   5      292.01      426.99     28.35 o 
   3   9   5     2348.10     2773.41    402.21 o 
   4   9   5      312.56      395.58     33.69 o 
   5   9   5     2456.96     2542.33    397.95 o 
   6   9   5      854.55      789.33     29.48 o 
   7   9   5     1854.09     1670.25    110.68 o 
   8   9   5      550.15      405.53     57.40 o 
   9   9   5     4804.76     4430.04    636.52 o 
  10   9   5     2335.72     2305.46    318.88 o 
  11   9   5     1628.96     1670.61    220.65 o 
  12   9   5     1074.45     1295.17    195.61 o 
  13   9   5      475.28      704.71    101.08 o 
  14   9   5     1670.67     2010.44    212.01 o 
  15   9   5       31.78       64.60    103.66 o 
 -16  10   5      443.91      401.34     84.29 o 
 -15  10   5      766.67      681.34    204.98 o 
 -14  10   5     2998.19     3122.13    679.77 o 
 -13  10   5       93.85      201.47     37.13 o 
 -12  10   5      145.88      203.57     38.90 o 
 -11  10   5     2017.25     2353.52     64.06 o 
 -10  10   5     1043.06     1177.07     59.53 o 
  -9  10   5      877.02      957.41     60.77 o 
  -8  10   5       34.84       76.86     55.77 o 
  -7  10   5       56.27       57.03     69.68 o 
  -6  10   5     1217.21     1595.15     83.27 o 
  -5  10   5     3024.01     3747.45    112.49 o 
  -4  10   5      787.83      833.59     76.25 o 
  -3  10   5     3380.80     2999.75    383.86 o 
  -2  10   5    26692.87    27942.14    118.67 o 
  -1  10   5     6831.78     6963.09    289.42 o 
   0  10   5       17.89        3.27     35.08 o 
   1  10   5     5092.59     5324.14     55.73 o 
   2  10   5     7371.51     8532.25    197.79 o 
   3  10   5     1631.19     1418.66    193.39 o 
   4  10   5      632.03      541.64     33.66 o 
   5  10   5       10.82      -12.21     32.66 o 
   6  10   5      593.89      536.87     66.92 o 
   7  10   5       55.36       62.70     25.31 o 
   8  10   5      171.69      210.21     26.90 o 
   9  10   5      126.46      155.28     52.03 o 
  10  10   5     1887.98     1781.00    226.05 o 
  11  10   5      961.73      941.71    115.43 o 
  12  10   5     7806.17     8209.68   1115.28 o 
  13  10   5       67.02      115.19     56.17 o 
  14  10   5       63.19      196.93    156.16 o 
  15  10   5        2.12       18.79     92.49 o 
 -15  11   5     1131.16     1237.33    100.06 o 
 -14  11   5       37.89       96.71     41.48 o 
 -13  11   5      328.40      361.98     31.49 o 
 -12  11   5       36.26       69.53     53.91 o 
 -11  11   5        2.41      -14.99     53.28 o 
 -10  11   5      545.07      757.74     58.43 o 
  -9  11   5      568.67      661.66     70.62 o 
  -8  11   5      340.90      380.90     71.08 o 
  -7  11   5      742.87      964.59     76.72 o 
  -6  11   5     2197.73     2145.26     76.25 o 
  -5  11   5     3112.05     3275.30    110.31 o 
  -4  11   5    14216.40    12476.45   1595.62 o 
  -3  11   5     2782.70     2256.19     58.36 o 
  -2  11   5      100.94      116.51     35.33 o 
  -1  11   5     4571.24     3957.05    311.84 o 
   0  11   5     9243.22     8356.63    908.03 o 
   1  11   5     9816.24    10079.88    251.38 o 
   2  11   5     5238.48     5393.06     54.22 o 
   3  11   5     2455.69     2732.30     80.07 o 
   4  11   5     3364.28     3347.73    309.76 o 
   5  11   5      130.67      220.59     32.19 o 
   6  11   5      118.11      166.97     39.61 o 
   7  11   5     2331.78     2247.08    338.05 o 
   8  11   5      211.19      218.70     27.25 o 
   9  11   5      538.77      589.11     56.00 o 
  10  11   5      400.15      364.95     31.19 o 
  11  11   5       81.84       51.64     36.11 o 
  12  11   5      395.35      405.76    109.93 o 
  13  11   5     1643.64     1608.93    274.98 o 
  14  11   5     2029.97     1972.88    318.80 o 
  15  11   5      372.49      287.23     46.48 o 
 -15  12   5      763.03      917.61    276.92 o 
 -14  12   5       65.19      138.32     58.59 o 
 -13  12   5     1053.11     1090.96    238.02 o 
 -12  12   5       39.33      102.65     54.68 o 
 -11  12   5      789.10     1062.24     60.77 o 
 -10  12   5      301.67      335.75     56.24 o 
  -9  12   5       63.96       33.75     55.93 o 
  -8  12   5      694.14      864.76     61.09 o 
  -7  12   5      646.28      964.28     77.02 o 
  -6  12   5     1934.77     2136.04     87.50 o 
  -5  12   5     3580.00     3783.69    113.90 o 
  -4  12   5     1219.89     1024.80    105.77 o 
  -3  12   5     1258.32     1415.01    145.06 o 
  -2  12   5      242.62      239.43     34.69 o 
  -1  12   5    14517.82    14435.68    407.69 o 
   0  12   5     9519.25     7625.16    115.07 o 
   1  12   5     1047.59     1186.00     55.62 o 
   2  12   5       27.82       31.81     32.65 o 
   3  12   5     8188.54     9475.31     63.14 o 
   4  12   5      767.71      770.10     32.33 o 
   5  12   5     2216.00     2230.49    266.11 o 
   6  12   5     9679.04     9735.80   1348.57 o 
   7  12   5      120.77      120.43     67.10 o 
   8  12   5      525.73      559.47     58.70 o 
   9  12   5        2.66       52.94     26.33 o 
  10  12   5      651.85      645.87     50.82 o 
  11  12   5     3381.67     3094.68    231.10 o 
  12  12   5     2177.28     2116.98    179.63 o 
  13  12   5       44.02       90.31     31.67 o 
  14  12   5        3.10       48.11     32.87 o 
 -15  13   5      144.77       96.19     32.95 o 
 -14  13   5      247.23      404.96     32.09 o 
 -13  13   5      438.91      570.98     78.90 o 
 -12  13   5      359.12      434.34     56.40 o 
 -11  13   5     2676.46     3863.68     85.15 o 
 -10  13   5      421.61      393.24     58.28 o 
  -9  13   5      600.05      779.77     59.06 o 
  -8  13   5       41.72       77.18     66.40 o 
  -7  13   5       17.88       19.69     70.47 o 
  -6  13   5      251.22      273.26     71.24 o 
  -5  13   5     2416.11     2078.13    188.00 o 
  -4  13   5    10523.85    10234.05   1411.27 o 
  -3  13   5     4952.42     5298.27    249.51 o 
  -2  13   5     6473.05     6254.47     73.82 o 
  -1  13   5     2129.75     2075.99     50.93 o 
   0  13   5        4.22        5.10     32.52 o 
   1  13   5      157.57      104.17     39.84 o 
   2  13   5     1946.11     2400.71     58.59 o 
   3  13   5        4.27       14.32     62.02 o 
   4  13   5     3343.35     3684.01    168.81 o 
   5  13   5       12.99        0.21     46.46 o 
   6  13   5     1587.81     1838.71    296.67 o 
   7  13   5      145.51      159.34     57.44 o 
   8  13   5     3224.70     3019.98    501.22 o 
   9  13   5     2225.28     2603.69    343.99 o 
  10  13   5     1420.10     1454.29    206.83 o 
  11  13   5       28.23       62.17     26.40 o 
  12  13   5      161.70      244.44     35.04 o 
  13  13   5      362.56      460.92     84.76 o 
  14  13   5       44.15      109.58     40.07 o 
 -15  14   5       46.21       93.73     39.85 o 
 -14  14   5        3.46       33.21    125.93 o 
 -13  14   5      670.23      836.48     61.71 o 
 -12  14   5      252.30      428.24     57.50 o 
 -11  14   5      356.73      496.20     60.30 o 
 -10  14   5     5935.59     7795.17    107.49 o 
  -9  14   5      411.74      535.42     59.83 o 
  -8  14   5        0.84       19.53     67.96 o 
  -7  14   5      226.87      212.01     69.37 o 
  -6  14   5     3439.31     3622.77    111.23 o 
  -5  14   5       19.00       52.70     43.95 o 
  -4  14   5     1336.22     1271.71    110.38 o 
  -3  14   5     8755.78     8469.32     62.49 o 
  -2  14   5      620.39      610.18     35.83 o 
  -1  14   5      626.20      554.59     35.18 o 
   0  14   5      148.47      180.88     45.62 o 
   1  14   5      409.93      509.88     40.87 o 
   2  14   5     2479.33     2448.66    203.26 o 
   3  14   5       53.35      115.61     32.41 o 
   4  14   5     1511.30     1580.90    111.63 o 
   5  14   5       21.38       52.45     27.68 o 
   6  14   5     7321.92     7230.97    709.60 o 
   7  14   5      498.66      513.57     68.13 o 
   8  14   5     1818.75     1782.75     70.59 o 
   9  14   5      383.61      419.45     31.69 o 
  10  14   5        1.98      -25.57     25.57 o 
  11  14   5      596.12      540.48     91.82 o 
  12  14   5       26.40       39.03     23.92 o 
  13  14   5       19.53       -3.98     32.19 o 
  14  14   5        0.93      -14.86     32.25 o 
 -14  15   5      111.73      116.35     41.95 o 
 -13  15   5       67.18      128.73     55.77 o 
 -12  15   5     1721.19     2247.75     80.15 o 
 -11  15   5      784.41      922.73     59.99 o 
 -10  15   5      427.45      541.82     60.93 o 
  -9  15   5     4573.53     5867.71    102.18 o 
  -8  15   5     2466.43     2892.06     89.99 o 
  -7  15   5     4084.01     4566.59    109.84 o 
  -6  15   5     1370.52     1153.72    124.44 o 
  -5  15   5      187.66       59.20     43.60 o 
  -4  15   5       25.04      -28.92     44.04 o 
  -3  15   5       23.43       -5.38     45.83 o 
  -2  15   5     1443.79     1551.97    143.35 o 
  -1  15   5       59.45       66.85     33.26 o 
   0  15   5      280.41      280.76     39.80 o 
   1  15   5      129.54      218.59     32.80 o 
   2  15   5      862.81      933.77    129.59 o 
   3  15   5      128.67       78.20     49.05 o 
   4  15   5     2477.24     2854.63    181.15 o 
   5  15   5     7432.24     7474.07    769.56 o 
   6  15   5     3775.89     3484.81    322.07 o 
   7  15   5       73.92      128.69     23.24 o 
   8  15   5      126.75      130.24     26.14 o 
   9  15   5     2568.18     2087.96    145.83 o 
  10  15   5       29.28       43.39     26.58 o 
  11  15   5        0.71       53.25     25.85 o 
  12  15   5      574.53      619.66     89.62 o 
  13  15   5       16.57      130.09     39.09 o 
 -14  16   5       50.42       -5.42     86.32 o 
 -13  16   5      154.72      297.00     58.59 o 
 -12  16   5       56.78      161.39     70.47 o 
 -11  16   5      135.95      239.35     70.15 o 
 -10  16   5     3776.76     3864.31     84.21 o 
  -9  16   5      102.45      282.00     69.06 o 
  -8  16   5      713.24      716.49     74.06 o 
  -7  16   5        6.05       15.88     42.73 o 
  -6  16   5     3284.73     3245.71    528.31 o 
  -5  16   5     3601.82     3364.05    369.03 o 
  -4  16   5     5384.33     4879.72    225.29 o 
  -3  16   5      805.53      693.44     35.78 o 
  -2  16   5       31.10       47.94     42.85 o 
  -1  16   5     3622.28     3537.71     45.65 o 
   0  16   5     4740.51     5026.72    350.35 o 
   1  16   5      207.40      145.60     53.51 o 
   2  16   5     5314.46     5344.29    507.30 o 
   3  16   5     8268.80     8013.73   1159.50 o 
   4  16   5     5831.17     5531.42    333.24 o 
   5  16   5      346.66      215.45     27.89 o 
   6  16   5     2346.23     2312.37    348.72 o 
   7  16   5      593.23      695.56    100.53 o 
   8  16   5      644.52      622.79    123.19 o 
   9  16   5      114.61      176.65     42.56 o 
  10  16   5       75.73       77.50     26.91 o 
  11  16   5       76.00      131.43     26.44 o 
  12  16   5       62.72      104.77     27.42 o 
  13  16   5        4.23       59.28     60.85 o 
 -14  17   5      114.82       75.16     70.62 o 
 -13  17   5        1.67       12.50     59.22 o 
 -12  17   5     3053.63     3970.86     96.08 o 
 -11  17   5       38.04       31.40     54.52 o 
 -10  17   5       56.88       33.43     67.65 o 
  -9  17   5      464.52      644.94     82.34 o 
  -8  17   5       97.89      104.52     66.87 o 
  -7  17   5      626.79      585.82     45.00 o 
  -6  17   5      127.30      113.50     42.88 o 
  -5  17   5      808.26      920.64    145.53 o 
  -4  17   5     1821.96     1984.22    211.70 o 
  -3  17   5      586.89      749.18     46.70 o 
  -2  17   5     1678.26     1815.78     48.96 o 
  -1  17   5     3516.18     3701.10     65.69 o 
   0  17   5     1826.93     1815.35     52.34 o 
   1  17   5      187.18      213.59     39.46 o 
   2  17   5     1799.09     1695.02     72.18 o 
   3  17   5     1298.60     1235.49     43.07 o 
   4  17   5     1415.58     1426.22    116.70 o 
   5  17   5     9882.48     9020.33   1170.23 o 
   6  17   5      171.69      201.23     53.07 o 
   7  17   5       39.02       28.15     25.82 o 
   8  17   5      116.35      132.26     30.47 o 
   9  17   5      580.28      421.57     25.49 o 
  10  17   5      584.30      641.71     48.73 o 
  11  17   5       48.31      102.44     27.28 o 
  12  17   5       24.95       88.61     27.83 o 
  13  17   5       23.92       53.18     91.09 o 
 -13  18   5       54.17       54.37     59.22 o 
 -12  18   5       95.36      173.57     69.68 o 
 -11  18   5      137.86      149.68     70.00 o 
 -10  18   5       55.87       85.62     66.55 o 
  -9  18   5       58.02       60.30     74.53 o 
  -8  18   5      138.15      132.83     33.44 o 
  -7  18   5      273.56      379.18     53.75 o 
  -6  18   5      973.80      929.89    127.80 o 
  -5  18   5     2398.39     2460.88    390.11 o 
  -4  18   5      932.04      964.03     87.03 o 
  -3  18   5      191.03      199.47     67.18 o 
  -2  18   5     9388.59     9383.70    892.80 o 
  -1  18   5      728.02      684.61     35.05 o 
   0  18   5       69.54      132.65     56.17 o 
   1  18   5      220.19      204.66     58.12 o 
   2  18   5        6.43       64.66     38.01 o 
   3  18   5     5909.92     5334.75    780.71 o 
   4  18   5      753.03      928.85     40.68 o 
   5  18   5     1996.21     1899.53    364.73 o 
   6  18   5      206.40      182.98     39.19 o 
   7  18   5      909.68      862.81    107.84 o 
   8  18   5     2541.25     2313.96    338.96 o 
   9  18   5      405.09      391.84     30.84 o 
  10  18   5       23.24       38.34     51.32 o 
  11  18   5        2.59       24.60     26.38 o 
  12  18   5      383.61      391.77     67.67 o 
 -13  19   5      223.84      275.29     75.46 o 
 -12  19   5      459.81      463.54     74.68 o 
 -11  19   5       31.79       56.71     77.80 o 
 -10  19   5      113.45       98.59     68.59 o 
  -9  19   5       12.80       15.29     34.03 o 
  -8  19   5        7.88       -7.19     51.71 o 
  -7  19   5      282.16      234.67     37.81 o 
  -6  19   5      874.04      725.17    139.51 o 
  -5  19   5       87.15       51.61     34.30 o 
  -4  19   5     2479.33     2261.20    198.65 o 
  -3  19   5      749.93      869.26     59.61 o 
  -2  19   5     2764.11     3264.17     53.95 o 
  -1  19   5      744.36      689.91    123.19 o 
   0  19   5     1323.17     1627.30    213.65 o 
   1  19   5     1304.99     1435.56    201.47 o 
   2  19   5      838.91      992.92    181.94 o 
   3  19   5      186.70      198.83     34.45 o 
   4  19   5     3375.77     3249.16    256.23 o 
   5  19   5        9.82       61.98     39.61 o 
   6  19   5      550.25      521.35     64.08 o 
   7  19   5       21.01       -0.83     26.97 o 
   8  19   5      335.09      274.33     27.37 o 
   9  19   5      664.86      766.34    174.73 o 
  10  19   5      726.45      716.43    134.10 o 
  11  19   5       97.97       84.06     52.22 o 
  12  19   5      120.99      108.74     32.93 o 
 -12  20   5        5.87       -0.63     82.96 o 
 -11  20   5      857.71      683.81     80.70 o 
 -10  20   5       99.97       63.76     33.63 o 
  -9  20   5       22.27      -52.18     52.18 o 
  -8  20   5       27.92      -52.81     52.81 o 
  -7  20   5     1445.07     1731.86     59.69 o 
  -6  20   5      300.48      302.41     89.29 o 
  -5  20   5     1899.10     1900.87    277.00 o 
  -4  20   5      468.91      471.88     69.53 o 
  -3  20   5     1154.89     1233.12     45.88 o 
  -2  20   5      965.35     1237.87     67.65 o 
  -1  20   5     1400.23     1660.36     72.88 o 
   0  20   5      360.53      484.73     43.79 o 
   1  20   5     1035.22     1196.75    101.94 o 
   2  20   5      447.55      478.30     39.71 o 
   3  20   5     1763.30     1735.69     70.47 o 
   4  20   5        1.89        6.23     38.50 o 
   5  20   5      124.05      176.96     26.75 o 
   6  20   5      107.63      132.94     26.01 o 
   7  20   5       63.26        4.26     27.42 o 
   8  20   5     1802.48     1497.97    178.93 o 
   9  20   5        0.25       29.59     28.66 o 
  10  20   5      162.13      137.74     38.61 o 
  11  20   5      313.99      180.34     28.62 o 
 -12  21   5       13.09       30.01     35.51 o 
 -11  21   5      491.24      424.80     56.09 o 
 -10  21   5      119.62       63.90     39.84 o 
  -9  21   5       11.94      -52.81     52.81 o 
  -8  21   5       16.14      -36.56     36.56 o 
  -7  21   5       18.36       27.97     51.87 o 
  -6  21   5      529.68      464.84     41.48 o 
  -5  21   5        1.99       91.78     77.33 o 
  -4  21   5      160.42      168.52     32.28 o 
  -3  21   5     2347.18     2298.96    140.53 o 
  -2  21   5       21.23       94.71     87.03 o 
  -1  21   5     3157.47     3508.82    565.50 o 
   0  21   5       52.04       32.81     38.82 o 
   1  21   5      596.20      592.00     40.54 o 
   2  21   5      547.89      629.24     40.03 o 
   3  21   5      351.41      338.66     27.78 o 
   4  21   5     2435.44     1921.78     83.35 o 
   5  21   5      642.93      569.36     37.94 o 
   6  21   5       16.27       61.73     29.72 o 
   7  21   5      138.86      144.94     30.41 o 
   8  21   5       34.81       45.96     34.83 o 
   9  21   5      209.64      236.17     44.36 o 
  10  21   5        2.01      -11.63     35.59 o 
  11  21   5       10.63       19.64     46.52 o 
 -11  22   5       29.63       84.21     55.62 o 
 -10  22   5      181.51      112.33     55.46 o 
  -9  22   5        5.08      -20.78     37.96 o 
  -8  22   5       87.81       38.27     54.83 o 
  -7  22   5       14.46       25.00     37.18 o 
  -6  22   5       56.73       82.96     53.12 o 
  -5  22   5      102.88        7.56     53.36 o 
  -4  22   5     1831.57     1949.07    251.62 o 
  -3  22   5     1276.83     1573.20    199.83 o 
  -2  22   5      920.12     1061.50     46.36 o 
  -1  22   5     1914.03     2198.21     78.11 o 
   0  22   5     1275.81     1471.27    219.51 o 
   1  22   5       21.32       79.83     31.35 o 
   2  22   5        8.01       -7.59     41.48 o 
   3  22   5     1345.55     1528.76    112.80 o 
   4  22   5       50.98      153.86     39.87 o 
   5  22   5      513.13      570.84     44.91 o 
   6  22   5      542.00      472.10     60.93 o 
   7  22   5        8.86       -1.02     44.72 o 
   8  22   5        4.12      -15.90     31.00 o 
   9  22   5       51.55      102.85     30.96 o 
  10  22   5      330.89      233.83     40.08 o 
 -10  23   5      162.50      150.76     39.84 o 
  -9  23   5       70.48       44.37     54.68 o 
  -8  23   5       26.82      159.99     54.21 o 
  -7  23   5      127.14      303.25     53.91 o 
  -6  23   5      404.99      604.79     54.52 o 
  -5  23   5      979.94     1231.57    311.76 o 
  -4  23   5      338.46      366.61     62.18 o 
  -3  23   5      874.75      932.27    107.88 o 
  -2  23   5      359.65      321.83     79.91 o 
  -1  23   5      121.26      139.20     38.67 o 
   0  23   5       12.74       40.23     37.92 o 
   1  23   5       50.93       49.76     33.20 o 
   2  23   5     2028.33     2463.50    345.67 o 
   3  23   5     1156.23     1413.01     54.52 o 
   4  23   5       21.10      -22.59     31.36 o 
   5  23   5       69.13       94.71     26.36 o 
   6  23   5       93.16       78.51     31.21 o 
   7  23   5      383.90      398.30     44.47 o 
   8  23   5      486.37      391.66     58.96 o 
   9  23   5      573.77      472.06     65.82 o 
  10  23   5      132.58       96.03     40.54 o 
 -10  24   5        1.71       80.15     56.71 o 
  -9  24   5      306.60      310.43     57.03 o 
  -8  24   5      154.49      123.89     39.68 o 
  -7  24   5      239.61      391.99     56.40 o 
  -6  24   5       22.30       72.02     39.53 o 
  -5  24   5      254.97      203.86     42.88 o 
  -4  24   5     1006.55      970.27    165.69 o 
  -3  24   5      181.20      241.35     42.26 o 
  -2  24   5       44.09      -31.79     96.08 o 
  -1  24   5       28.64       -6.15     38.05 o 
   0  24   5      424.93      399.09     40.82 o 
   1  24   5     1273.44     1346.06    146.78 o 
   2  24   5        7.15       70.98     38.09 o 
   3  24   5      778.81      806.52     43.51 o 
   4  24   5      196.37      221.06     39.32 o 
   5  24   5     1045.72      782.49     97.86 o 
   6  24   5      119.67      119.82     29.32 o 
   7  24   5      741.75      567.45     61.24 o 
   8  24   5       50.77       32.63     28.60 o 
   9  24   5      271.77      184.29     53.35 o 
  -9  25   5       10.61       57.65     41.72 o 
  -8  25   5      187.95       99.83     40.94 o 
  -7  25   5      806.46      619.47     43.90 o 
  -6  25   5      432.39      501.83     55.77 o 
  -5  25   5       56.15      121.40     54.37 o 
  -4  25   5      271.27      189.10     45.22 o 
  -3  25   5      344.54      406.81     45.47 o 
  -2  25   5       72.37       74.63     42.26 o 
  -1  25   5       49.54       43.31     61.95 o 
   0  25   5       74.13       87.55     38.94 o 
   1  25   5      318.54      440.97     34.77 o 
   2  25   5       14.62      -11.78     42.03 o 
   3  25   5      186.57      169.65     74.76 o 
   4  25   5      225.36      195.08     31.79 o 
   5  25   5     1532.50     1195.65    146.90 o 
   6  25   5      169.16      209.53     32.80 o 
   7  25   5       23.33       13.05     28.22 o 
   8  25   5       43.70       77.87     33.19 o 
  -8  26   5       45.50      102.65     57.18 o 
  -7  26   5       87.39       40.47     58.90 o 
  -6  26   5       16.11      198.89     55.62 o 
  -5  26   5       45.21       21.27     30.87 o 
  -4  26   5        1.72       42.01     33.69 o 
  -3  26   5       99.19      141.67     45.23 o 
  -2  26   5      157.62      254.22     43.60 o 
  -1  26   5       77.44       83.62     44.06 o 
   0  26   5       98.97       75.69     39.66 o 
   1  26   5       10.33       34.12     31.35 o 
   2  26   5       19.03       70.94     38.88 o 
   3  26   5      550.50      653.17     42.21 o 
   4  26   5      232.88      208.49     50.84 o 
   5  26   5     1666.53     1229.08    118.80 o 
   6  26   5      182.83      153.37     33.43 o 
   7  26   5       67.96       80.38     32.61 o 
  -7  27   5      263.23      252.17     59.22 o 
  -6  27   5      599.37      585.57     61.09 o 
  -5  27   5       26.96       85.15     57.50 o 
  -4  27   5        0.08      -12.96     47.96 o 
  -3  27   5       96.27       29.16     59.06 o 
  -2  27   5        5.70      -12.80     33.61 o 
  -1  27   5      252.86      336.39    118.97 o 
   0  27   5      209.42      197.96     44.03 o 
   1  27   5       42.25       15.32     39.05 o 
   2  27   5     1676.04     1740.34    100.22 o 
   3  27   5       52.46       45.45     32.28 o 
   4  27   5       21.76      -25.11     28.04 o 
   5  27   5       72.38      136.21     45.19 o 
   6  27   5      210.74      195.11     80.94 o 
  -5  28   5      134.58      166.55     41.09 o 
  -4  28   5        2.09        2.96     56.24 o 
  -3  28   5       36.17        8.42     44.04 o 
  -2  28   5       53.79       95.11     43.83 o 
  -1  28   5        4.73       90.36     43.84 o 
   0  28   5       26.07       94.22     72.88 o 
   1  28   5      563.40      594.37     44.61 o 
   2  28   5        1.98       28.76     40.14 o 
   3  28   5      162.16      154.63     42.72 o 
   4  28   5      175.96      126.67     38.84 o 
  -3  29   5       25.32       10.55     42.64 o 
  -2  29   5        1.70       -7.97     32.73 o 
  -1  29   5      112.53       82.92     35.86 o 
   0  29   5        0.48       30.62     32.92 o 
   1  29   5      128.25       44.91     34.56 o 
   2  29   5      186.36      113.17     34.33 o 
 -17   0   6     1361.04     1177.70     62.49 o 
 -16   0   6      259.89      367.62     55.62 o 
 -15   0   6      115.06       72.65     39.37 o 
 -14   0   6     3300.84     3131.25     63.59 o 
 -13   0   6     5414.98     4840.00     67.81 o 
 -12   0   6     4367.93     3647.76     63.12 o 
 -11   0   6     1412.97     1225.81     54.83 o 
 -10   0   6      375.79      224.66     39.37 o 
  -9   0   6      268.64      169.67     38.74 o 
  -3   0   6     7917.87     7576.29    114.52 o 
  -2   0   6      243.73      190.47     51.05 o 
  -1   0   6    68773.23    78317.57   2612.86 o 
   1   0   6    12728.37    12655.14    772.74 o 
   2   0   6     3407.71     3238.04     58.38 o 
   3   0   6      643.56      460.21     41.94 o 
   4   0   6      587.78      496.36     61.55 o 
   5   0   6     5771.26     5303.93    306.69 o 
   6   0   6       27.47        9.11     40.63 o 
   7   0   6      243.79      233.48     31.83 o 
   8   0   6      943.77      839.86     33.92 o 
   9   0   6    35955.06    33041.46    114.52 o 
  10   0   6     1778.71     1882.94     58.59 o 
  11   0   6       23.16       22.50     51.09 o 
  12   0   6    11009.44    11839.31     84.37 o 
  13   0   6     7874.47     9020.99     78.27 o 
  14   0   6     1474.82     1773.42     58.75 o 
  15   0   6       14.37      -23.91     39.21 o 
  16   0   6       48.03      117.49     56.40 o 
 -17   1   6      175.68      236.91     41.53 o 
 -16   1   6      638.20      659.33     50.07 o 
 -15   1   6     2779.14     2542.65    161.00 o 
 -14   1   6     1077.49     1101.00    129.20 o 
 -13   1   6      352.57      441.66     37.39 o 
 -12   1   6      404.42      360.53     61.01 o 
 -11   1   6     2421.00     2047.40     35.76 o 
 -10   1   6      578.99      541.21     38.60 o 
  -9   1   6      191.46      152.01     38.90 o 
  -3   1   6       82.44      154.87     54.05 o 
  -2   1   6    35603.11    35250.04   1585.14 o 
  -1   1   6    30753.85    34842.97    664.77 o 
   0   1   6      249.99      312.26     45.40 o 
   1   1   6    15674.86    16288.15    447.81 o 
   2   1   6    58657.42    58760.15   2649.80 o 
   3   1   6      112.52       54.99     30.98 o 
   4   1   6      219.54      254.11     26.02 o 
   5   1   6      148.80      126.94     51.44 o 
   6   1   6     1550.74     1675.59     72.99 o 
   7   1   6     5578.09     4666.15    316.65 o 
   8   1   6      116.61      188.42     66.76 o 
   9   1   6      105.05       49.83     35.28 o 
  10   1   6     6276.14     6573.77     50.96 o 
  11   1   6     1049.46     1255.60     38.21 o 
  12   1   6     2624.76     2824.96    135.22 o 
  13   1   6      394.49      474.06     97.41 o 
  14   1   6     1333.40     1502.26    111.94 o 
  15   1   6     1060.40     1309.73     55.15 o 
  16   1   6      125.04      166.60     28.69 o 
 -17   2   6     2106.62     2011.79    386.13 o 
 -16   2   6      187.03      190.62     38.38 o 
 -15   2   6       72.09      191.95    143.58 o 
 -14   2   6       65.25       81.91     43.74 o 
 -13   2   6     2914.10     2562.92    104.29 o 
 -12   2   6      437.15      424.55     37.00 o 
 -11   2   6       29.30       61.28    122.41 o 
 -10   2   6     2373.02     2037.30     59.22 o 
  -9   2   6      279.16      202.63     38.43 o 
  -8   2   6      995.71      711.02     56.40 o 
  -3   2   6     3136.65     2662.78     56.28 o 
  -2   2   6     1062.33     1160.83     59.71 o 
  -1   2   6     8099.37     9100.47    190.39 o 
   0   2   6     7625.37     9065.03    202.62 o 
   1   2   6     5137.47     4868.42    159.48 o 
   2   2   6     1583.78     1539.72     97.46 o 
   3   2   6      776.59      580.91     42.44 o 
   4   2   6     6194.14     5276.81    297.47 o 
   5   2   6     3541.51     3365.21     63.10 o 
   6   2   6      552.30      585.16     31.72 o 
   7   2   6       31.94       66.05     30.86 o 
   8   2   6     2041.10     1899.26     65.89 o 
   9   2   6     4869.41     4676.50    316.12 o 
  10   2   6      280.05      199.29     70.31 o 
  11   2   6        4.57        5.81    108.90 o 
  12   2   6     3413.04     3270.30    338.32 o 
  13   2   6     2679.96     2647.78    216.15 o 
  14   2   6      351.14      472.18     39.21 o 
  15   2   6      153.60      244.96     99.83 o 
  16   2   6      310.54      450.11     57.65 o 
 -16   3   6        3.01       14.72     36.33 o 
 -15   3   6      255.78      306.76     59.53 o 
 -14   3   6     1305.23     1223.62     36.64 o 
 -13   3   6      183.93      292.74     94.05 o 
 -12   3   6      420.22      359.52     53.83 o 
 -11   3   6     3298.01     2776.27    184.67 o 
 -10   3   6      941.43      876.48     57.18 o 
  -9   3   6     2115.79     1730.46     60.93 o 
  -8   3   6     2642.74     2396.49     64.22 o 
  -7   3   6     1065.03      844.30     58.90 o 
  -3   3   6     3481.82     3618.63     68.15 o 
  -2   3   6    11135.46    10410.86    490.54 o 
  -1   3   6    20212.87    21443.25    323.30 o 
   0   3   6      302.96      213.84     39.06 o 
   1   3   6    24875.53    25245.97   1960.56 o 
   2   3   6     1967.47     1989.04    124.52 o 
   3   3   6      909.33      781.21     61.56 o 
   4   3   6      306.08      355.19     30.92 o 
   5   3   6      332.89      295.03     35.34 o 
   6   3   6    43077.43    40326.86   3104.79 o 
   7   3   6     2022.72     1904.45    100.91 o 
   8   3   6     6342.71     6147.96    337.24 o 
   9   3   6     2107.38     2273.31    134.42 o 
  10   3   6      216.13      195.74    107.15 o 
  11   3   6       12.62        8.96     38.20 o 
  12   3   6      452.75      446.51    135.77 o 
  13   3   6       43.10      126.13     31.10 o 
  14   3   6      653.52      727.27     29.50 o 
  15   3   6      883.29     1057.90    120.07 o 
 -16   4   6      856.43      814.03    134.83 o 
 -15   4   6      187.05      162.80     31.46 o 
 -14   4   6       30.32        7.76     36.73 o 
 -13   4   6     2611.74     2383.42    123.81 o 
 -12   4   6     2087.17     1844.75     53.12 o 
 -11   4   6     1137.36     1130.20     55.46 o 
 -10   4   6      307.45      311.37     54.83 o 
  -9   4   6     3626.10     3140.16     68.12 o 
  -8   4   6    10924.54     8496.52     86.56 o 
  -7   4   6        4.55        4.06     53.75 o 
  -6   4   6     2721.65     2226.81     71.86 o 
  -3   4   6     1025.69     1033.95     49.02 o 
  -2   4   6        0.12       32.34     40.28 o 
  -1   4   6    19432.25    20388.64    869.30 o 
   0   4   6    27839.22    29501.10   1829.64 o 
   1   4   6    85031.20    84589.86   5639.30 o 
   2   4   6    10678.64    10858.40    930.75 o 
   3   4   6       71.57       59.37     24.62 o 
   4   4   6     1880.95     1830.46    105.07 o 
   5   4   6     1959.08     1782.19     48.64 o 
   6   4   6      755.57      872.82     75.78 o 
   7   4   6     3916.34     3403.27    220.66 o 
   8   4   6     8147.16     7198.53    330.21 o 
   9   4   6      387.45      332.24     44.06 o 
  10   4   6     1322.76     1175.46     98.68 o 
  11   4   6       13.12       28.19     30.64 o 
  12   4   6        1.77      -31.85     44.76 o 
  13   4   6      114.24      172.15     42.58 o 
  14   4   6      454.50      686.00     91.01 o 
  15   4   6      465.56      442.33     41.80 o 
 -16   5   6       51.43       37.09     47.34 o 
 -15   5   6      434.88      481.77     39.65 o 
 -14   5   6       40.15      -29.38     29.38 o 
 -13   5   6      244.29      271.77     31.02 o 
 -12   5   6     2683.36     2518.24     42.64 o 
 -11   5   6     7653.02     6826.52     77.33 o 
 -10   5   6      823.77      879.91     57.03 o 
  -9   5   6     9611.73     8140.76     85.93 o 
  -8   5   6        0.36      -65.15     65.15 o 
  -7   5   6     1012.91      777.42     60.77 o 
  -6   5   6     5555.10     4325.82     83.58 o 
  -5   5   6     2373.51     1865.76     76.86 o 
  -4   5   6     4467.28     3136.09     94.83 o 
  -3   5   6     3559.46     3636.51    215.60 o 
  -2   5   6     2420.88     2585.53     81.40 o 
  -1   5   6    20208.57    18413.74   1502.34 o 
   0   5   6        1.26       11.68     30.63 o 
   1   5   6     9267.86     8675.63    732.80 o 
   2   5   6      651.71      523.61     32.37 o 
   3   5   6    15485.06    15122.79    815.33 o 
   4   5   6     6248.04     6290.81    383.79 o 
   5   5   6     1880.29     1983.19    241.78 o 
   6   5   6    17283.88    15021.66   2181.84 o 
   7   5   6     3278.18     3071.26    284.66 o 
   8   5   6       24.68       65.47     25.40 o 
   9   5   6     1811.14     1682.41    184.95 o 
  10   5   6     2483.14     2578.99    143.87 o 
  11   5   6     5067.56     4754.26    984.04 o 
  12   5   6      797.03      816.40     39.59 o 
  13   5   6       36.07       29.24    141.94 o 
  14   5   6       38.57       30.67     30.89 o 
  15   5   6       10.08       40.37     26.88 o 
 -16   6   6       47.75      123.71     31.47 o 
 -15   6   6        1.29       58.83     30.81 o 
 -14   6   6      225.86      224.07     71.32 o 
 -13   6   6       63.11      109.29     36.46 o 
 -12   6   6      554.87      467.48     37.77 o 
 -11   6   6        5.35      -21.25     51.71 o 
 -10   6   6      409.60      439.96     55.30 o 
  -9   6   6     7908.72     7253.98     84.21 o 
  -8   6   6     4181.62     3623.87     72.96 o 
  -7   6   6       83.87      131.39     54.05 o 
  -6   6   6      390.27      330.75     60.30 o 
  -5   6   6     3316.28     3020.64     83.90 o 
  -4   6   6     2530.01     2776.29    114.99 o 
  -3   6   6     2805.75     2956.12     76.72 o 
  -2   6   6     4026.59     3488.25     66.40 o 
  -1   6   6      426.72      492.18     38.41 o 
   0   6   6      358.81      272.93     40.62 o 
   1   6   6      535.00      611.86     41.68 o 
   2   6   6      121.18      126.17     42.88 o 
   3   6   6    11596.29    12307.19   1220.33 o 
   4   6   6     1291.60     1085.94    163.49 o 
   5   6   6    14751.43    14516.51   1527.67 o 
   6   6   6     4375.86     3587.77    323.36 o 
   7   6   6      850.32      834.24    114.59 o 
   8   6   6     1297.23     1237.51    127.38 o 
   9   6   6     1588.62     1576.21    117.18 o 
  10   6   6      685.95      682.37     97.83 o 
  11   6   6        1.02      -23.82     36.48 o 
  12   6   6        5.80      -37.57     37.57 o 
  13   6   6      152.05      203.76     38.22 o 
  14   6   6      151.92      223.89     61.55 o 
  15   6   6      898.63      999.01     82.64 o 
 -16   7   6     1199.51     1401.04    263.34 o 
 -15   7   6        4.16      -47.89     47.89 o 
 -14   7   6       40.34       -0.03     36.48 o 
 -13   7   6       61.82      154.61     36.79 o 
 -12   7   6     2132.76     2275.56     61.71 o 
 -11   7   6     2804.91     2184.16     49.68 o 
 -10   7   6     2226.45     2106.36     62.81 o 
  -9   7   6      925.49      761.80     57.81 o 
  -8   7   6      229.12      221.85     55.93 o 
  -7   7   6     6040.97     4864.52     84.68 o 
  -6   7   6      558.22      453.23     57.81 o 
  -5   7   6     4259.53     3580.11    102.18 o 
  -4   7   6     2423.75     2143.85     94.60 o 
  -3   7   6      271.70       85.30     64.22 o 
  -2   7   6     1797.74     1841.22     54.99 o 
  -1   7   6     7326.44     7106.65    284.25 o 
   0   7   6     2080.55     1985.32    131.57 o 
   1   7   6      186.21      295.92     57.45 o 
   2   7   6    10050.10    10431.74   1110.50 o 
   3   7   6       17.95       20.05     34.26 o 
   4   7   6      688.36      879.49    127.10 o 
   5   7   6     3930.84     3659.96    552.63 o 
   6   7   6     1203.99     1152.93     57.54 o 
   7   7   6    19991.47    18845.04   1385.05 o 
   8   7   6      709.89      570.28     46.51 o 
   9   7   6     2515.90     2468.32    154.51 o 
  10   7   6      295.41      261.73     26.48 o 
  11   7   6     3493.04     3611.56    439.81 o 
  12   7   6      230.45      266.14     37.52 o 
  13   7   6      183.64      256.58     31.54 o 
  14   7   6     1527.13     1620.64    181.23 o 
  15   7   6       23.49       49.54     98.82 o 
 -16   8   6       83.90      113.20     53.75 o 
 -15   8   6      287.31      283.15     43.35 o 
 -14   8   6      196.75      142.78     98.90 o 
 -13   8   6        3.72       28.13     37.28 o 
 -12   8   6        4.26      105.45     50.31 o 
 -11   8   6     2923.70     3076.73     66.24 o 
 -10   8   6     1007.40      899.29     57.81 o 
  -9   8   6      301.80      301.06     54.83 o 
  -8   8   6      162.88      231.22     54.52 o 
  -7   8   6     1085.01      918.34     63.90 o 
  -6   8   6     2176.68     2005.90     85.93 o 
  -5   8   6     6540.16     6989.32    129.52 o 
  -4   8   6      300.43      356.68     59.83 o 
  -3   8   6     8451.31     9117.08     90.77 o 
  -2   8   6     1204.62     1276.90     67.02 o 
  -1   8   6      643.41      569.81     53.11 o 
   0   8   6    21952.44    21327.90   1746.98 o 
   1   8   6     8684.36     8648.22    881.88 o 
   2   8   6    21189.72    24049.00   2635.82 o 
   3   8   6     1122.96     1185.18    121.61 o 
   4   8   6     5047.23     4895.64    481.89 o 
   5   8   6       26.41      103.52     27.80 o 
   6   8   6        1.11       79.03     31.33 o 
   7   8   6        1.34       18.84     27.73 o 
   8   8   6     1797.03     1808.92    248.98 o 
   9   8   6     1994.36     1904.82    230.05 o 
  10   8   6       38.59       43.48     26.13 o 
  11   8   6     1348.52     1426.65    163.04 o 
  12   8   6      401.07      441.05     48.20 o 
  13   8   6      627.60      853.20     73.98 o 
  14   8   6       55.97       81.66     31.58 o 
  15   8   6     1188.16     1194.04    242.79 o 
 -16   9   6       68.95      132.62     82.88 o 
 -15   9   6      502.37      494.78     91.87 o 
 -14   9   6       62.46      121.17     59.45 o 
 -13   9   6     1748.27     1716.27    129.52 o 
 -12   9   6     1170.46     1608.44     60.62 o 
 -11   9   6      844.99     1006.15     59.06 o 
 -10   9   6     1628.98     1565.79     62.81 o 
  -9   9   6     2897.33     2819.10     68.43 o 
  -8   9   6      186.31      238.88     55.77 o 
  -7   9   6       40.86      -23.91     70.00 o 
  -6   9   6       58.11       -7.50     73.12 o 
  -5   9   6      255.95      287.94     82.49 o 
  -4   9   6     8550.47     8991.93     86.56 o 
  -3   9   6     7672.40     7229.76     84.83 o 
  -2   9   6    11789.23    12471.59    100.14 o 
  -1   9   6     1153.25      953.17     51.26 o 
   0   9   6      245.89      323.56     43.27 o 
   1   9   6     1242.17     1340.88    129.16 o 
   2   9   6      123.68       69.58     28.32 o 
   3   9   6       72.05       82.86     32.43 o 
   4   9   6     1889.89     1742.84    232.41 o 
   5   9   6      607.85      698.48     85.65 o 
   6   9   6      550.50      445.83    116.64 o 
   7   9   6      224.77      276.95     28.30 o 
   8   9   6      567.69      688.12    104.86 o 
   9   9   6        4.61      -23.48     29.91 o 
  10   9   6      308.17      376.82     68.56 o 
  11   9   6     2300.37     2190.04    173.87 o 
  12   9   6       50.47       71.04     40.67 o 
  13   9   6       82.01      108.54     91.79 o 
  14   9   6     1055.71     1199.70     70.94 o 
  15   9   6      204.96      112.92     33.12 o 
 -16  10   6        0.61       65.75     97.18 o 
 -15  10   6      277.13      262.46     84.13 o 
 -14  10   6       39.54      -20.38     31.32 o 
 -13  10   6      436.54      448.62     89.52 o 
 -12  10   6       19.36       -9.84     53.59 o 
 -11  10   6      139.16      124.52     52.03 o 
 -10  10   6     1731.03     1896.22     63.12 o 
  -9  10   6     2344.43     2508.19     68.27 o 
  -8  10   6       42.87       -3.43     54.52 o 
  -7  10   6      589.20      703.21     75.62 o 
  -6  10   6      332.53      412.92     74.84 o 
  -5  10   6      101.09       93.59     80.62 o 
  -4  10   6      131.52      201.85     38.74 o 
  -3  10   6        8.00       27.65     41.72 o 
  -2  10   6      950.65      783.50     57.93 o 
  -1  10   6     1696.46     1464.06    138.28 o 
   0  10   6     3320.67     2914.93    268.06 o 
   1  10   6     3248.34     3013.72    268.17 o 
   2  10   6     1623.15     1904.25    207.35 o 
   3  10   6     8224.18     8845.36    883.18 o 
   4  10   6       28.90       22.07     32.44 o 
   5  10   6       97.79      100.87     24.62 o 
   6  10   6      169.28      133.30     27.31 o 
   7  10   6     2281.63     2182.31    369.54 o 
   8  10   6      425.52      408.39     27.86 o 
   9  10   6      157.58      152.82     48.65 o 
  10  10   6     3155.84     2888.84    215.77 o 
  11  10   6      130.56      166.72     23.79 o 
  12  10   6      252.22      251.19     31.27 o 
  13  10   6      607.94      847.29    234.20 o 
  14  10   6      459.93      717.97     50.31 o 
  15  10   6      259.30      173.58     33.65 o 
 -15  11   6       90.49       99.28     32.69 o 
 -14  11   6       61.81      136.18     38.36 o 
 -13  11   6      104.54      205.45     53.12 o 
 -12  11   6     1559.18     1846.38     64.37 o 
 -11  11   6      207.25      285.91     55.77 o 
 -10  11   6      202.95      251.07     54.37 o 
  -9  11   6     2234.96     2617.72     71.24 o 
  -8  11   6     1716.15     1849.67     69.68 o 
  -7  11   6     2575.73     2793.79     89.52 o 
  -6  11   6     1693.41     1548.60     85.62 o 
  -5  11   6        0.15       49.99     46.66 o 
  -4  11   6     2579.79     2999.86     65.31 o 
  -3  11   6      489.61      465.27     42.96 o 
  -2  11   6      356.22      383.83     43.88 o 
  -1  11   6       56.51       34.59     30.99 o 
   0  11   6       13.65       65.26     39.54 o 
   1  11   6       12.94      108.97     32.49 o 
   2  11   6     4224.78     4286.75    476.80 o 
   3  11   6     1091.69      978.20    112.68 o 
   4  11   6      866.41      734.64     74.64 o 
   5  11   6     1684.51     1513.26    150.35 o 
   6  11   6      909.05      919.52     98.27 o 
   7  11   6     2852.42     2690.27    218.17 o 
   8  11   6     1482.75     1532.71    301.09 o 
   9  11   6     2346.72     2531.72    422.04 o 
  10  11   6      129.65      244.59     47.08 o 
  11  11   6       57.10       89.50     24.30 o 
  12  11   6      143.46       84.07     61.90 o 
  13  11   6        2.57       52.79     65.54 o 
  14  11   6      151.11      216.92     33.22 o 
 -15  12   6       17.92       16.85     63.28 o 
 -14  12   6      917.96      931.06    281.53 o 
 -13  12   6       10.80       25.62     54.05 o 
 -12  12   6      289.37      405.59     68.74 o 
 -11  12   6      317.33      233.10     70.00 o 
 -10  12   6        7.11      -56.09     56.09 o 
  -9  12   6        0.83      -30.94     54.68 o 
  -8  12   6      132.55      247.01     69.84 o 
  -7  12   6     1475.48     1900.75     94.21 o 
  -6  12   6    10868.98    11577.31    169.20 o 
  -5  12   6      594.11      674.15     54.68 o 
  -4  12   6     2515.26     2394.45     62.34 o 
  -3  12   6      670.40      808.52     57.97 o 
  -2  12   6        1.74       65.01     46.08 o 
  -1  12   6       24.06       16.12     34.17 o 
   0  12   6     1821.01     1447.47    265.60 o 
   1  12   6     4488.65     4566.95    451.13 o 
   2  12   6      706.82      613.75     48.19 o 
   3  12   6      261.25      340.50     50.03 o 
   4  12   6     1507.34     1522.16    118.03 o 
   5  12   6     1395.47     1354.39    138.24 o 
   6  12   6     1374.73     1360.44    121.59 o 
   7  12   6     5290.35     4790.64    848.93 o 
   8  12   6     6007.52     6020.89    851.48 o 
   9  12   6      537.14      519.34     63.27 o 
  10  12   6      380.58      380.66     49.95 o 
  11  12   6      355.13      433.08     56.64 o 
  12  12   6       31.04      -17.32     42.75 o 
  13  12   6        5.72        5.76     86.40 o 
  14  12   6        0.71      -32.42     32.42 o 
 -15  13   6        5.94        2.15     39.74 o 
 -14  13   6      539.63      472.73    118.82 o 
 -13  13   6      979.40     1236.75     62.34 o 
 -12  13   6     1227.80     1588.44     65.15 o 
 -11  13   6        4.53       83.27     68.12 o 
 -10  13   6       85.38      154.20     70.31 o 
  -9  13   6       42.19       56.56     66.71 o 
  -8  13   6      174.43      158.73     67.81 o 
  -7  13   6      846.56     1177.39     89.68 o 
  -6  13   6        1.71      159.37     76.01 o 
  -5  13   6       28.12      134.98     52.18 o 
  -4  13   6     1262.86     1231.91     57.65 o 
  -3  13   6      408.08      355.43     63.28 o 
  -2  13   6      109.84      121.53     43.41 o 
  -1  13   6      167.19      180.55     42.75 o 
   0  13   6      281.30      320.92     31.49 o 
   1  13   6        4.19       43.43     27.29 o 
   2  13   6     1676.36     1588.96    167.91 o 
   3  13   6      497.38      455.72     87.84 o 
   4  13   6      775.94      611.86     41.27 o 
   5  13   6        1.44       10.20     27.16 o 
   6  13   6       93.15      131.92     31.54 o 
   7  13   6     3119.07     2450.50    239.68 o 
   8  13   6     1885.42     1754.07    163.69 o 
   9  13   6        9.67       77.46     25.27 o 
  10  13   6       11.27       52.65     26.79 o 
  11  13   6      154.05      251.80     52.39 o 
  12  13   6       48.88       42.27     29.15 o 
  13  13   6       68.22      111.51     99.21 o 
  14  13   6        3.26       65.48     40.41 o 
 -15  14   6      111.73      179.43     33.35 o 
 -14  14   6      679.50      613.58    177.17 o 
 -13  14   6        0.32       29.37     55.62 o 
 -12  14   6       62.17      164.98     67.81 o 
 -11  14   6      807.32      953.81     60.93 o 
 -10  14   6     1750.85     2449.92     82.96 o 
  -9  14   6     1486.85     1788.88     81.40 o 
  -8  14   6      111.30      238.57     79.05 o 
  -7  14   6       12.09       24.22     79.99 o 
  -6  14   6     2818.25     2466.01     61.87 o 
  -5  14   6        3.10      -17.34     53.28 o 
  -4  14   6      326.96      351.68     53.75 o 
  -3  14   6       19.31       19.69     44.98 o 
  -2  14   6     6260.08     6418.57    302.24 o 
  -1  14   6       52.43       53.55     42.42 o 
   0  14   6     1160.31     1040.42     27.96 o 
   1  14   6      458.02      366.51     64.45 o 
   2  14   6     2634.65     2362.38     36.78 o 
   3  14   6     1516.55     1478.91    222.50 o 
   4  14   6      537.74      566.33    118.02 o 
   5  14   6      486.42      606.41     69.58 o 
   6  14   6     1245.39     1279.41     59.59 o 
   7  14   6     5604.57     5840.70    710.98 o 
   8  14   6      444.98      473.10     36.13 o 
   9  14   6      117.00      122.92     23.81 o 
  10  14   6     1123.20     1197.33    174.87 o 
  11  14   6        0.23       32.14     69.20 o 
  12  14   6      169.11      232.02     26.89 o 
  13  14   6        0.51       54.49     39.41 o 
  14  14   6     1411.96     1197.68    230.68 o 
 -14  15   6       75.10      -42.92     42.92 o 
 -13  15   6       21.65       75.93     70.62 o 
 -12  15   6       49.75      105.30     69.68 o 
 -11  15   6       20.87        3.90     67.81 o 
 -10  15   6       32.32       53.28     68.59 o 
  -9  15   6      405.22      456.21     71.86 o 
  -8  15   6     2562.13     2824.88    100.93 o 
  -7  15   6      119.28      286.31    111.86 o 
  -6  15   6       95.99      108.43     52.97 o 
  -5  15   6     1837.98     1536.26     44.37 o 
  -4  15   6     1703.48     1689.68     45.78 o 
  -3  15   6      100.64       17.23     57.81 o 
  -2  15   6      721.23      621.52     44.98 o 
  -1  15   6      135.85      145.33     33.18 o 
   0  15   6        1.27        9.18     67.65 o 
   1  15   6     2127.69     1799.91    121.79 o 
   2  15   6       88.98      128.16     36.41 o 
   3  15   6      908.32      881.15     26.88 o 
   4  15   6     2260.24     2279.70    308.76 o 
   5  15   6      456.52      424.62     69.02 o 
   6  15   6      217.95      178.32     39.61 o 
   7  15   6     1406.92     1224.57     62.42 o 
   8  15   6     2523.61     2594.48    424.75 o 
   9  15   6        7.26      122.89     37.40 o 
  10  15   6       13.17       -5.25     26.19 o 
  11  15   6      536.17      494.61     58.19 o 
  12  15   6      342.87      365.92     63.79 o 
  13  15   6      126.54      143.38     39.71 o 
 -14  16   6       89.95       42.68     40.72 o 
 -13  16   6      428.66      501.36     61.40 o 
 -12  16   6      371.12      436.20     73.43 o 
 -11  16   6       87.60       79.99     70.00 o 
 -10  16   6      116.32       94.67     68.59 o 
  -9  16   6       47.62       80.15     67.02 o 
  -8  16   6      554.57      551.10     35.01 o 
  -7  16   6      999.82      799.92     40.62 o 
  -6  16   6     6990.52     6305.95     60.62 o 
  -5  16   6       27.12      109.99     52.18 o 
  -4  16   6      133.14      254.11     74.29 o 
  -3  16   6       37.80       -3.52     43.98 o 
  -2  16   6      122.88      102.57     45.12 o 
  -1  16   6      552.41      505.72     36.86 o 
   0  16   6      142.37      128.94    104.60 o 
   1  16   6      407.08      480.53     40.32 o 
   2  16   6      195.23      240.25     49.91 o 
   3  16   6      706.35      614.83     83.28 o 
   4  16   6      333.49      334.90     40.42 o 
   5  16   6     4261.62     3612.23    182.52 o 
   6  16   6     1522.32     1366.34     30.47 o 
   7  16   6       18.94      122.76     32.74 o 
   8  16   6      678.27      698.65    106.67 o 
   9  16   6        0.22       62.50     30.42 o 
  10  16   6      149.79      145.29     73.87 o 
  11  16   6       49.53       45.58     58.77 o 
  12  16   6      154.89      127.95     27.71 o 
  13  16   6        7.98       -2.56     24.60 o 
 -14  17   6      395.39      382.11     65.08 o 
 -13  17   6       26.77       -9.37     72.18 o 
 -12  17   6      263.82      393.40     71.86 o 
 -11  17   6     1046.22     1198.79     78.74 o 
 -10  17   6      353.98      368.87     72.65 o 
  -9  17   6       95.83      107.80     78.27 o 
  -8  17   6       25.30       90.68     45.92 o 
  -7  17   6      306.61      344.02     52.34 o 
  -6  17   6      444.72      551.98     54.52 o 
  -5  17   6       66.09       75.15     36.88 o 
  -4  17   6     3911.21     3497.82    297.08 o 
  -3  17   6        0.53       51.31     43.69 o 
  -2  17   6       49.19       65.94     33.58 o 
  -1  17   6       39.59        1.25     32.16 o 
   0  17   6     1797.29     1944.89    209.59 o 
   1  17   6     1817.84     1965.56    100.93 o 
   2  17   6      170.73      196.95     48.43 o 
   3  17   6     2543.43     2349.01    277.94 o 
   4  17   6     1126.47      912.83     47.09 o 
   5  17   6      200.97      157.23     26.83 o 
   6  17   6        1.30       28.05     37.80 o 
   7  17   6      157.21      230.80     68.65 o 
   8  17   6      498.83      479.43     87.26 o 
   9  17   6      329.54      346.87     24.53 o 
  10  17   6     1020.38      960.93    158.07 o 
  11  17   6       32.86       24.86     55.23 o 
  12  17   6       50.88        5.79     33.40 o 
  13  17   6       22.82      -28.86     28.86 o 
 -13  18   6       18.52       36.56     71.24 o 
 -12  18   6        3.69       24.22     70.94 o 
 -11  18   6       48.63       61.55     67.49 o 
 -10  18   6      171.64      225.13     79.52 o 
  -9  18   6     1024.90      919.50     45.23 o 
  -8  18   6       67.91      -32.65     38.59 o 
  -7  18   6     2206.46     2398.36     61.09 o 
  -6  18   6     5357.89     5118.25     58.12 o 
  -5  18   6     1804.18     2144.64     60.15 o 
  -4  18   6      975.66     1108.76    159.99 o 
  -3  18   6      580.24      705.44     62.81 o 
  -2  18   6     2874.23     2718.69     45.28 o 
  -1  18   6       69.45        9.36     73.19 o 
   0  18   6     1519.31     1791.86    130.61 o 
   1  18   6       48.55       73.08     31.13 o 
   2  18   6     1682.52     1769.27    104.37 o 
   3  18   6      912.58     1001.85     55.70 o 
   4  18   6       32.84        4.56     30.58 o 
   5  18   6     1996.26     1919.76    226.53 o 
   6  18   6       32.10       69.46     25.99 o 
   7  18   6      275.63      329.63     90.25 o 
   8  18   6      925.45      865.20    122.58 o 
   9  18   6     1182.48     1299.41    194.55 o 
  10  18   6      599.33      497.40     61.59 o 
  11  18   6       35.89       93.01     31.18 o 
  12  18   6        7.22       53.69     39.17 o 
 -13  19   6      537.40      599.63     79.99 o 
 -12  19   6       97.53      145.76     81.24 o 
 -11  19   6      315.64      321.88     36.81 o 
 -10  19   6       28.33      -38.92     45.25 o 
  -9  19   6        3.38       98.74     51.87 o 
  -8  19   6       16.86      146.86     52.03 o 
  -7  19   6     1099.07      961.31     43.12 o 
  -6  19   6        4.33       90.62     52.03 o 
  -5  19   6      309.05      226.94    156.78 o 
  -4  19   6     2874.10     3029.18    405.59 o 
  -3  19   6        2.34        2.63     40.32 o 
  -2  19   6      333.47      396.38     41.86 o 
  -1  19   6     6579.17     6036.81     52.03 o 
   0  19   6      862.35      946.21     39.61 o 
   1  19   6     1835.57     1915.12    254.11 o 
   2  19   6       43.76       97.49     31.24 o 
   3  19   6       56.71       64.28     37.83 o 
   4  19   6      394.07      451.07     54.75 o 
   5  19   6       18.27        9.90     36.08 o 
   6  19   6      136.26      182.83     26.43 o 
   7  19   6       69.69      104.91     30.09 o 
   8  19   6      546.72      607.70    121.66 o 
   9  19   6        1.23      -30.98     30.98 o 
  10  19   6      127.74       79.81     41.90 o 
  11  19   6      205.14      157.12     32.30 o 
  12  19   6       77.33      134.32     32.59 o 
 -12  20   6       30.83       13.66     36.54 o 
 -11  20   6      452.18      490.11     56.40 o 
 -10  20   6       26.04       78.11     37.02 o 
  -9  20   6        5.85       83.43     51.71 o 
  -8  20   6        1.99      -36.25     36.25 o 
  -7  20   6     2391.56     2592.56     62.02 o 
  -6  20   6      364.19      366.06     37.81 o 
  -5  20   6     2032.85     2205.56     61.40 o 
  -4  20   6     2866.91     2430.59    176.86 o 
  -3  20   6     3503.55     3986.84    281.92 o 
  -2  20   6      559.99      782.46    104.52 o 
  -1  20   6       34.64       13.38     34.29 o 
   0  20   6     3143.78     3066.64     43.17 o 
   1  20   6      620.49      769.50     44.04 o 
   2  20   6       85.32      152.24     55.77 o 
   3  20   6      326.42      289.32     28.49 o 
   4  20   6      508.14      463.14     64.84 o 
   5  20   6        1.29       52.16     29.99 o 
   6  20   6        0.59      -25.28     25.28 o 
   7  20   6      236.65      180.62     50.38 o 
   8  20   6       93.10       71.72     30.70 o 
   9  20   6     1894.16     1682.83    311.29 o 
  10  20   6       84.06       87.02     31.61 o 
  11  20   6       55.07       48.75     32.38 o 
 -12  21   6      303.43      373.87     56.56 o 
 -11  21   6       14.20      -19.53     55.46 o 
 -10  21   6       99.42      156.54     55.46 o 
  -9  21   6       81.28      169.04     38.59 o 
  -8  21   6       54.10      100.14     52.65 o 
  -7  21   6       86.23      121.08     36.25 o 
  -6  21   6       44.99      161.08     52.65 o 
  -5  21   6        2.27        3.43     35.94 o 
  -4  21   6        6.86       94.63     51.09 o 
  -3  21   6      176.30      269.43     33.49 o 
  -2  21   6     2376.09     2051.65     39.51 o 
  -1  21   6     5536.38     5529.84    186.39 o 
   0  21   6      487.60      597.41     43.95 o 
   1  21   6     2181.72     1902.10    326.69 o 
   2  21   6      104.40      189.75     58.12 o 
   3  21   6       41.05       28.07     30.67 o 
   4  21   6      482.70      466.54     27.58 o 
   5  21   6     1011.90      966.24    102.36 o 
   6  21   6       66.30       96.68     32.48 o 
   7  21   6      351.91      316.98     70.30 o 
   8  21   6       15.72       65.42     52.08 o 
   9  21   6      161.34      109.68     31.76 o 
  10  21   6      542.83      435.43     72.84 o 
  11  21   6     1025.29      722.83    125.04 o 
 -11  22   6      120.95       85.46     38.27 o 
 -10  22   6      427.98      333.09     40.94 o 
  -9  22   6       53.64      207.02     54.68 o 
  -8  22   6        2.55      186.07     52.97 o 
  -7  22   6       60.17       -8.90     54.83 o 
  -6  22   6        0.08       73.59     52.65 o 
  -5  22   6      359.33      803.83     53.28 o 
  -4  22   6      244.06      277.71     52.34 o 
  -3  22   6      374.11      487.99     65.39 o 
  -2  22   6      507.70      504.75     48.58 o 
  -1  22   6      649.53      708.55     88.89 o 
   0  22   6     1508.39     1892.39     63.35 o 
   1  22   6     1193.89     1239.16     97.34 o 
   2  22   6      273.42      234.74     32.88 o 
   3  22   6     1085.16     1055.61    151.37 o 
   4  22   6        2.53      -22.70     22.70 o 
   5  22   6      329.78      253.52     27.16 o 
   6  22   6      145.20      157.52     26.97 o 
   7  22   6      154.78       82.11     26.85 o 
   8  22   6      224.22      168.79     27.19 o 
   9  22   6      303.20      267.61     40.76 o 
  10  22   6      756.15      570.80     81.62 o 
 -10  23   6       62.74       93.28     55.46 o 
  -9  23   6        1.96      -27.03     39.21 o 
  -8  23   6     1829.14     1707.96     48.90 o 
  -7  23   6      147.72       92.02     53.44 o 
  -6  23   6      163.15       47.19     39.68 o 
  -5  23   6     1739.10     1776.39     47.66 o 
  -4  23   6        1.37      -71.79     71.79 o 
  -3  23   6      262.00      408.00     76.78 o 
  -2  23   6     1319.82     1631.94     48.07 o 
  -1  23   6       55.35       77.36     41.82 o 
   0  23   6      523.73      583.37     39.88 o 
   1  23   6     2211.91     2455.92    169.43 o 
   2  23   6      450.06      472.35     40.10 o 
   3  23   6      512.09      631.40     58.54 o 
   4  23   6        5.47       62.17     29.75 o 
   5  23   6       80.25       53.94     23.67 o 
   6  23   6      163.07      193.88     31.02 o 
   7  23   6      809.19      672.37     70.62 o 
   8  23   6      868.03      659.26     28.13 o 
   9  23   6      424.41      311.99     58.85 o 
 -10  24   6      175.78      249.82     57.34 o 
  -9  24   6     1019.47      794.14     60.77 o 
  -8  24   6     1327.03      946.63     63.12 o 
  -7  24   6      314.01      362.46     40.47 o 
  -6  24   6       30.61        2.03     54.83 o 
  -5  24   6      914.01      943.34     58.43 o 
  -4  24   6      274.45      293.72     54.37 o 
  -3  24   6      381.77      363.40     45.25 o 
  -2  24   6      541.41      498.23    129.44 o 
  -1  24   6      313.84      365.68     42.49 o 
   0  24   6      268.55      250.79     32.16 o 
   1  24   6      129.60      162.93     38.38 o 
   2  24   6      142.41      131.82     46.58 o 
   3  24   6      961.04      966.35     41.75 o 
   4  24   6      335.92      278.99     31.95 o 
   5  24   6     6478.70     5780.36    292.46 o 
   6  24   6      296.57      198.23     28.86 o 
   7  24   6      140.59      136.51     52.04 o 
   8  24   6      377.55      312.13     69.19 o 
   9  24   6       58.06       19.19     33.34 o 
  -9  25   6       91.00      250.13     58.43 o 
  -8  25   6      813.59      642.44     60.93 o 
  -7  25   6     2024.93     2126.20     67.34 o 
  -6  25   6      115.11       64.84     54.83 o 
  -5  25   6      834.93      951.47     59.83 o 
  -4  25   6       94.25       89.83     54.05 o 
  -3  25   6      196.52      216.51     38.79 o 
  -2  25   6      389.05      288.44     73.74 o 
  -1  25   6       28.77       37.69     32.89 o 
   0  25   6       17.63       47.78     69.84 o 
   1  25   6        1.47       11.40     37.66 o 
   2  25   6      593.80      632.66    106.33 o 
   3  25   6     1188.61     1208.12    148.60 o 
   4  25   6     1065.23      778.38     78.22 o 
   5  25   6     1038.77      815.41    142.03 o 
   6  25   6     3118.90     2775.75    138.89 o 
   7  25   6     2755.27     1806.93     79.49 o 
   8  25   6      202.23      223.97     70.51 o 
  -8  26   6      759.90      543.07     45.62 o 
  -7  26   6      171.83       19.99     41.72 o 
  -6  26   6       18.29      101.24     39.68 o 
  -5  26   6        8.95       54.83     39.06 o 
  -4  26   6       15.86      211.23     55.30 o 
  -3  26   6      164.49      161.77     40.14 o 
  -2  26   6       23.07       57.75     35.69 o 
  -1  26   6        5.75      -31.30     31.30 o 
   0  26   6      973.87      866.62    121.42 o 
   1  26   6      209.81      174.27     45.17 o 
   2  26   6       54.35      116.83     33.36 o 
   3  26   6       40.41      124.80     33.92 o 
   4  26   6      555.13      451.65     35.13 o 
   5  26   6     2872.48     1924.37    146.93 o 
   6  26   6      109.14      143.51     28.35 o 
   7  26   6      419.65      306.08     40.17 o 
  -7  27   6     1395.27     1307.06     65.15 o 
  -6  27   6      149.34      106.86     56.71 o 
  -5  27   6        2.45       29.22     56.24 o 
  -4  27   6       12.62       88.89     39.06 o 
  -3  27   6       99.45       37.96     42.71 o 
  -2  27   6       52.13       58.82     31.11 o 
  -1  27   6      886.02      985.31    154.35 o 
   0  27   6        0.19       53.80     36.49 o 
   1  27   6      603.56      527.25     71.05 o 
   2  27   6      498.21      504.86     35.93 o 
   3  27   6      307.03      238.72     34.86 o 
   4  27   6      252.65      245.35     33.67 o 
   5  27   6      343.82      340.90     53.25 o 
   6  27   6     1565.62     1044.06    198.73 o 
  -5  28   6       11.86      -22.97     58.75 o 
  -4  28   6      320.68      461.99     57.81 o 
  -3  28   6      221.29      130.58     46.00 o 
  -2  28   6       74.95       19.84     38.45 o 
  -1  28   6      119.94      103.24     37.23 o 
   0  28   6      172.58      202.62     31.46 o 
   1  28   6      173.77      223.90     57.89 o 
   2  28   6      112.26      118.77     28.69 o 
   3  28   6      245.74      152.41     35.04 o 
   4  28   6     1126.96      827.70    160.55 o 
  -2  29   6      497.85      297.80     41.42 o 
  -1  29   6      650.47      583.69    125.76 o 
   0  29   6       58.43      112.34     40.84 o 
   1  29   6      610.56      488.66    109.71 o 
   2  29   6       15.84       -7.71     33.75 o 
 -17   1   7      134.21      139.73     33.91 o 
 -16   1   7      550.68      546.47     40.60 o 
 -15   1   7      155.35      231.05     38.28 o 
 -14   1   7      111.73      165.28     36.73 o 
 -13   1   7      138.40      137.42     95.07 o 
 -12   1   7      123.68      108.97     36.24 o 
 -11   1   7      110.35      160.67     35.69 o 
 -10   1   7       18.34       25.47     36.56 o 
  -9   1   7       76.56      -17.97     52.18 o 
  -3   1   7     3341.51     3626.68    101.32 o 
  -2   1   7     1363.28     1173.62     58.54 o 
  -1   1   7      324.19      384.45     36.65 o 
   0   1   7     7955.39     8858.38    135.46 o 
   1   1   7     1557.33     1480.89     75.12 o 
   2   1   7     1722.86     1716.14    101.27 o 
   3   1   7       46.85       64.82     40.43 o 
   4   1   7     3561.91     3144.15    183.93 o 
   5   1   7     8463.46     7851.15    405.60 o 
   6   1   7       11.01       52.41     25.26 o 
   7   1   7       26.03       31.96     21.29 o 
   8   1   7     5400.91     4931.82    306.33 o 
   9   1   7     2134.63     2066.49     72.65 o 
  10   1   7      307.68      329.58     31.16 o 
  11   1   7      357.46      309.84    113.35 o 
  12   1   7      216.51      203.75     50.38 o 
  13   1   7      191.21      237.32     70.15 o 
  14   1   7      377.93      392.76     33.47 o 
  15   1   7      247.83      249.31     28.85 o 
 -17   2   7      258.67      192.96     50.93 o 
 -16   2   7       24.74       71.93     37.73 o 
 -15   2   7      163.85      245.39     46.95 o 
 -14   2   7       69.30       67.67     25.78 o 
 -13   2   7       54.34      134.99     36.57 o 
 -12   2   7      352.55      324.14     76.72 o 
 -11   2   7       72.99      107.51     76.17 o 
 -10   2   7        9.60      -30.63     35.31 o 
  -9   2   7      200.95      157.17     52.81 o 
  -3   2   7     3336.15     3425.36     83.35 o 
  -2   2   7     2899.94     2690.60    127.99 o 
  -1   2   7    11283.98    12376.85    232.86 o 
   0   2   7     3743.63     4273.47    140.98 o 
   1   2   7     1467.48     1564.55     91.33 o 
   2   2   7     3712.31     4038.60    213.60 o 
   3   2   7      643.69      432.90     30.43 o 
   4   2   7    11918.83    11989.14    409.36 o 
   5   2   7       28.73       68.96     36.96 o 
   6   2   7     8394.71     7545.89    415.06 o 
   7   2   7     2662.04     2791.31    114.60 o 
   8   2   7      215.22      228.97     50.54 o 
   9   2   7    12905.24    12203.62    594.82 o 
  10   2   7      142.66       99.44     43.32 o 
  11   2   7       93.61      167.58     36.77 o 
  12   2   7     1428.32     1413.50     34.83 o 
  13   2   7        4.85        1.13     52.11 o 
  14   2   7       18.81       90.06     43.90 o 
  15   2   7        6.63        1.43    117.64 o 
 -16   3   7     1214.62     1342.37     43.36 o 
 -15   3   7      465.07      483.40     51.09 o 
 -14   3   7     1032.73      896.43    102.49 o 
 -13   3   7        2.67       41.54     57.50 o 
 -12   3   7      222.00      250.15     38.27 o 
 -11   3   7       50.82       41.25     53.28 o 
 -10   3   7       37.33       74.68     52.97 o 
  -9   3   7     2423.16     2030.11     63.12 o 
  -8   3   7      434.22      360.44     39.37 o 
  -4   3   7     8223.93     7560.35     92.81 o 
  -3   3   7     4210.99     4316.57    201.16 o 
  -2   3   7      418.35      395.99     38.07 o 
  -1   3   7    12893.25    13826.27    135.20 o 
   0   3   7      573.69      548.71     36.18 o 
   1   3   7      300.73      370.47     35.10 o 
   2   3   7     9871.56    10908.05    763.29 o 
   3   3   7     1181.10      897.50     65.13 o 
   4   3   7     1531.68     1207.41     63.49 o 
   5   3   7     2491.50     2329.28    155.37 o 
   6   3   7     7051.65     5976.18    390.04 o 
   7   3   7     4592.32     4425.05    215.72 o 
   8   3   7     1218.30     1135.85     49.41 o 
   9   3   7     3053.63     2691.06    235.70 o 
  10   3   7      919.28      996.82     69.45 o 
  11   3   7     1119.49     1188.96     48.74 o 
  12   3   7      635.83      701.22     97.65 o 
  13   3   7     1562.92     1709.02    158.73 o 
  14   3   7      161.82      279.75     38.38 o 
  15   3   7       95.98       63.90     39.55 o 
 -16   4   7       41.89       64.13     27.41 o 
 -15   4   7       59.27       64.02     31.50 o 
 -14   4   7       52.06       69.33     30.06 o 
 -13   4   7      413.41      366.69     49.52 o 
 -12   4   7     1179.05     1038.33     53.51 o 
 -11   4   7     3820.49     3319.99     64.68 o 
 -10   4   7     1140.74     1030.53     56.87 o 
  -9   4   7     4194.21     3593.24     70.78 o 
  -8   4   7      972.22      687.90     58.12 o 
  -7   4   7     5303.28     4455.03     78.74 o 
  -4   4   7    14160.98    12466.20    121.87 o 
  -3   4   7      344.87      358.16     54.13 o 
  -2   4   7      152.40       78.17     36.77 o 
  -1   4   7       11.28       25.53     32.78 o 
   0   4   7     3585.62     3103.91    135.37 o 
   1   4   7    13915.69    14042.77    945.34 o 
   2   4   7     1864.57     1906.03    148.02 o 
   3   4   7     2725.83     2812.20    267.74 o 
   4   4   7        2.25       12.29     22.99 o 
   5   4   7     3028.92     2802.40    216.15 o 
   6   4   7      764.35      810.31     77.42 o 
   7   4   7     1833.52     1760.04     97.50 o 
   8   4   7      496.63      371.43     50.36 o 
   9   4   7     2213.86     2070.60    129.99 o 
  10   4   7      125.45      142.42     37.95 o 
  11   4   7      486.39      605.16     32.62 o 
  12   4   7      603.26      704.73     60.38 o 
  13   4   7      132.45      139.11     30.45 o 
  14   4   7        3.18      -15.52     41.56 o 
  15   4   7        8.09       62.82     31.79 o 
 -16   5   7       22.32      143.56     38.38 o 
 -15   5   7        7.77       38.48     67.49 o 
 -14   5   7        4.92       -1.33     29.16 o 
 -13   5   7      440.20      425.92     90.07 o 
 -12   5   7     1436.80     1316.27     56.56 o 
 -11   5   7        0.60       36.88     36.88 o 
 -10   5   7        1.32       53.12     52.34 o 
  -9   5   7     4223.43     3975.71     72.49 o 
  -8   5   7     3575.56     2952.84     69.37 o 
  -7   5   7      694.92      753.67     57.81 o 
  -6   5   7      547.65      298.26     58.90 o 
  -5   5   7      459.65      569.16     64.53 o 
  -4   5   7      186.66      154.49     38.08 o 
  -3   5   7       39.58       89.00     53.51 o 
  -2   5   7     5452.17     5337.56    170.48 o 
  -1   5   7      212.93      239.87     32.88 o 
   0   5   7     3694.45     3898.95    276.60 o 
   1   5   7      177.49      178.00     28.33 o 
   2   5   7    10828.85    10449.46    904.84 o 
   3   5   7      344.25      349.79     40.52 o 
   4   5   7     1160.51     1031.66    121.55 o 
   5   5   7      173.12      197.36     33.72 o 
   6   5   7     1186.09     1012.78     86.63 o 
   7   5   7     1451.40     1510.65    168.36 o 
   8   5   7      335.14      364.90     63.84 o 
   9   5   7     2210.07     2302.38    118.27 o 
  10   5   7     3738.98     3637.04    325.25 o 
  11   5   7      243.06      257.74     23.69 o 
  12   5   7        4.81       99.98     36.49 o 
  13   5   7       71.70       71.11     49.21 o 
  14   5   7        3.44      -63.20     63.20 o 
  15   5   7       23.11        8.86     35.94 o 
 -16   6   7      323.82      406.80     39.60 o 
 -15   6   7      329.73      331.36     84.21 o 
 -14   6   7      222.11      295.93     37.06 o 
 -13   6   7        2.60       54.23     44.99 o 
 -12   6   7      293.38      221.38     53.75 o 
 -11   6   7     2353.30     2090.42     60.93 o 
 -10   6   7     2570.48     1982.15     49.84 o 
  -9   6   7     3572.71     3340.45     69.68 o 
  -8   6   7     1938.40     1757.02     62.81 o 
  -7   6   7     1869.36     1353.77     64.37 o 
  -6   6   7       25.17       37.65     68.12 o 
  -5   6   7     4274.49     3474.03     99.83 o 
  -4   6   7      401.03      314.24     36.09 o 
  -3   6   7     3257.58     3343.11     61.71 o 
  -2   6   7      493.74      299.40     32.28 o 
  -1   6   7      795.99      859.60     44.33 o 
   0   6   7     6203.02     5948.84    441.40 o 
   1   6   7      523.85      381.51     30.22 o 
   2   6   7     4185.63     4385.63    281.34 o 
   3   6   7     3189.42     3392.18    362.84 o 
   4   6   7     4986.38     5070.61    629.08 o 
   5   6   7     8457.69     7976.00    902.26 o 
   6   6   7     1483.30     1230.19     78.77 o 
   7   6   7     6843.22     6719.42    968.81 o 
   8   6   7      118.21      140.19     43.39 o 
   9   6   7        8.75       69.14     53.71 o 
  10   6   7        4.80      -15.71     48.04 o 
  11   6   7     1317.71     1432.63    151.00 o 
  12   6   7      313.35      425.79     68.51 o 
  13   6   7      266.64      342.52     32.10 o 
  14   6   7      167.34      275.48    129.20 o 
  15   6   7       76.54      -40.14     40.14 o 
 -16   7   7        5.42      -37.21    118.42 o 
 -15   7   7        0.89      -40.07     40.07 o 
 -14   7   7       74.09      119.21     67.73 o 
 -13   7   7     1008.65      909.04    113.50 o 
 -12   7   7     4583.49     4791.87     72.49 o 
 -11   7   7      137.32      175.45     52.81 o 
 -10   7   7      149.05      247.94     55.46 o 
  -9   7   7     2045.35     1884.35     64.37 o 
  -8   7   7      904.61      729.78     59.06 o 
  -7   7   7       13.77       55.46     54.99 o 
  -6   7   7     4705.90     3997.73     95.14 o 
  -5   7   7     7155.09     6403.75    130.14 o 
  -4   7   7      513.67      351.14     39.35 o 
  -3   7   7      586.69      582.91     46.87 o 
  -2   7   7       16.51        2.18     36.18 o 
  -1   7   7     3326.73     3551.19     49.42 o 
   0   7   7     1294.51     1189.58     88.89 o 
   1   7   7     6060.77     6337.34    377.79 o 
   2   7   7    20381.94    23653.93   2232.80 o 
   3   7   7       23.84       70.18     33.66 o 
   4   7   7    10224.23     9212.55   1171.44 o 
   5   7   7    17580.21    16044.51   1095.28 o 
   6   7   7        6.82        5.00     31.59 o 
   7   7   7     6996.54     6806.72    826.92 o 
   8   7   7       37.69       72.83     43.82 o 
   9   7   7       24.79       82.12     34.63 o 
  10   7   7     1387.64     1474.32    208.52 o 
  11   7   7     1738.46     1687.09     47.93 o 
  12   7   7      293.51      311.38     39.22 o 
  13   7   7      120.24       31.69     51.09 o 
  14   7   7      502.05      726.71     58.51 o 
  15   7   7       88.07      134.73     40.03 o 
 -16   8   7      505.49      628.08     96.24 o 
 -15   8   7      927.10      904.25    104.76 o 
 -14   8   7        0.50       -2.99     47.73 o 
 -13   8   7        0.52      -30.70     30.70 o 
 -12   8   7       34.50      -25.47     51.71 o 
 -11   8   7     2619.44     2760.51     66.24 o 
 -10   8   7     2943.94     2440.70     65.93 o 
  -9   8   7        6.34       10.00     52.50 o 
  -8   8   7     1020.83      934.29     60.62 o 
  -7   8   7      246.06      236.69     69.53 o 
  -6   8   7       48.14       14.68     70.47 o 
  -5   8   7     1395.29     1026.98    152.25 o 
  -4   8   7     1421.46     1185.20     47.66 o 
  -3   8   7    11078.27    11565.12     95.93 o 
  -2   8   7     3708.16     3517.46     59.06 o 
  -1   8   7      127.25       54.22     31.80 o 
   0   8   7     2254.23     2383.58    194.68 o 
   1   8   7       64.89       78.60     35.75 o 
   2   8   7     4660.38     4057.14    428.41 o 
   3   8   7     7675.93     7671.46    576.34 o 
   4   8   7        0.52       -8.41     35.51 o 
   5   8   7       96.10      134.97     37.89 o 
   6   8   7      212.95      294.24     58.24 o 
   7   8   7     2890.89     2905.77    274.01 o 
   8   8   7       35.57       56.72     22.22 o 
   9   8   7       28.06      106.28     31.26 o 
  10   8   7     4264.56     4609.79    588.01 o 
  11   8   7       20.05       37.46     29.58 o 
  12   8   7       28.28       37.83     25.19 o 
  13   8   7       24.07       68.30     37.68 o 
  14   8   7     1329.91     1179.73    112.10 o 
  15   8   7     1220.83     1250.81    233.73 o 
 -16   9   7      605.04      713.43    183.89 o 
 -15   9   7       10.80       16.95     39.01 o 
 -14   9   7      487.06      524.27     82.64 o 
 -13   9   7      560.15      677.28     56.71 o 
 -12   9   7      463.97      547.76     54.99 o 
 -11   9   7      377.09      409.65     55.62 o 
 -10   9   7     7127.33     7553.94     88.42 o 
  -9   9   7     1067.52     1308.47     73.90 o 
  -8   9   7        4.37      -19.69     68.59 o 
  -7   9   7      329.58      316.84     71.55 o 
  -6   9   7     1873.77     2064.02     90.62 o 
  -5   9   7      165.64      132.85     38.11 o 
  -4   9   7     1139.83     1467.83     47.97 o 
  -3   9   7     5107.80     5152.47     77.65 o 
  -2   9   7      870.09      953.03     63.28 o 
  -1   9   7    10794.54     9901.96    563.02 o 
   0   9   7    21029.51    19851.90   1351.90 o 
   1   9   7     1138.07      743.22     65.47 o 
   2   9   7     7971.54     8899.13    777.26 o 
   3   9   7      451.13      485.36     66.86 o 
   4   9   7     1203.87     1265.47     54.60 o 
   5   9   7     1071.72      997.64     75.25 o 
   6   9   7      989.95      957.33    123.42 o 
   7   9   7      483.04      494.01     83.88 o 
   8   9   7       13.66       50.55     26.76 o 
   9   9   7       75.73      152.11     29.41 o 
  10   9   7      270.54      340.11     67.61 o 
  11   9   7      833.10      799.03    152.02 o 
  12   9   7      928.53      973.68     93.32 o 
  13   9   7     1125.76     1378.57    111.00 o 
  14   9   7      217.65      218.65     58.12 o 
  15   9   7      101.16      194.56     52.42 o 
 -16  10   7     1364.53     1369.15    221.38 o 
 -15  10   7     1887.78     2053.41    556.74 o 
 -14  10   7      678.67      798.82    107.80 o 
 -13  10   7      807.48      812.58     56.87 o 
 -12  10   7       25.05       43.27     52.03 o 
 -11  10   7     1896.71     2165.41     64.84 o 
 -10  10   7     1096.30     1096.92     60.62 o 
  -9  10   7      963.23     1035.99     72.49 o 
  -8  10   7       20.87       47.97     67.34 o 
  -7  10   7      353.38      560.72     83.58 o 
  -6  10   7     1935.29     2175.72    103.27 o 
  -5  10   7      491.89      336.69     56.87 o 
  -4  10   7     2129.98     2148.23     63.43 o 
  -3  10   7    10743.64    10878.47     90.46 o 
  -2  10   7     2167.49     2234.94     53.75 o 
  -1  10   7     6114.77     5330.84    236.83 o 
   0  10   7      166.15      168.11     34.90 o 
   1  10   7     8081.39     7366.93    852.05 o 
   2  10   7      208.99      409.65     29.74 o 
   3  10   7     4763.69     4787.27    466.59 o 
   4  10   7     1098.67     1053.62    117.61 o 
   5  10   7      354.17      387.91     57.70 o 
   6  10   7      171.94      153.23     27.53 o 
   7  10   7      281.55      283.03     58.47 o 
   8  10   7      766.30      836.43     90.43 o 
   9  10   7      467.85      519.00     83.36 o 
  10  10   7     3723.15     3660.56    323.80 o 
  11  10   7     4798.50     4633.48    411.64 o 
  12  10   7       39.54      121.31     26.28 o 
  13  10   7        1.72       46.47     67.34 o 
  14  10   7      250.51      372.06    182.80 o 
 -15  11   7      725.00      689.11    200.61 o 
 -14  11   7     1866.80     2026.97    447.77 o 
 -13  11   7      297.05      439.96     65.15 o 
 -12  11   7      309.47      350.43     68.90 o 
 -11  11   7     1677.05     1855.92     66.55 o 
 -10  11   7     1707.88     2105.11     77.02 o 
  -9  11   7        4.57       36.88     54.21 o 
  -8  11   7       48.82      116.24     70.78 o 
  -7  11   7      470.36      526.51     85.15 o 
  -6  11   7     3902.74     3819.31    226.15 o 
  -5  11   7     9028.13     7451.45     65.31 o 
  -4  11   7    12812.13    12180.69     90.62 o 
  -3  11   7     4315.66     3439.82     56.09 o 
  -2  11   7        8.95       24.34     37.65 o 
  -1  11   7    12215.13    10539.69   1107.82 o 
   0  11   7     1428.36     1496.12     87.94 o 
   1  11   7      385.59      409.05     43.16 o 
   2  11   7     2350.60     2209.08    209.00 o 
   3  11   7       44.85       90.85     28.06 o 
   4  11   7      357.62      283.69     44.81 o 
   5  11   7     9354.29     8862.96    591.57 o 
   6  11   7     1911.40     1850.92    121.53 o 
   7  11   7      128.37      167.63     51.26 o 
   8  11   7     3030.67     3162.16    487.74 o 
   9  11   7     2739.09     3132.45    446.70 o 
  10  11   7      381.56      437.34     48.49 o 
  11  11   7      308.69      304.77     53.94 o 
  12  11   7      307.59      334.97     91.55 o 
  13  11   7     1429.26     1426.88    171.86 o 
  14  11   7        1.19      -22.93     32.83 o 
 -15  12   7      395.83      588.70    142.64 o 
 -14  12   7      136.62      165.32     49.76 o 
 -13  12   7        5.70      118.89     65.61 o 
 -12  12   7     1710.65     2108.39     67.96 o 
 -11  12   7     3253.50     3968.83     78.27 o 
 -10  12   7      626.74      805.54     71.39 o 
  -9  12   7       94.74      189.52     66.24 o 
  -8  12   7      311.19      344.96     70.31 o 
  -7  12   7       69.36      154.05     90.77 o 
  -6  12   7     6010.56     5958.95     71.86 o 
  -5  12   7     1225.06     1334.40     43.74 o 
  -4  12   7     3805.02     4538.78     68.27 o 
  -3  12   7     3074.82     2745.82     49.84 o 
  -2  12   7     5789.32     5670.69    612.06 o 
  -1  12   7     1414.60     1242.62     81.93 o 
   0  12   7     7652.89     6700.63    639.76 o 
   1  12   7      370.56      250.08     28.67 o 
   2  12   7        7.51       42.50     24.45 o 
   3  12   7      840.09      773.40    128.04 o 
   4  12   7      204.07      235.25     74.56 o 
   5  12   7     1110.58     1164.08    175.32 o 
   6  12   7      369.97      298.49     28.60 o 
   7  12   7        2.81       57.05     23.78 o 
   8  12   7       60.44       89.52     32.88 o 
   9  12   7     1761.17     1741.18    266.23 o 
  10  12   7     2068.75     2007.01    299.72 o 
  11  12   7     3976.16     4311.16    679.35 o 
  12  12   7       79.29       97.28     44.68 o 
  13  12   7      520.00      561.63     61.56 o 
  14  12   7      598.47      464.38    105.30 o 
 -15  13   7       91.08       85.32     41.48 o 
 -14  13   7      323.62      401.82     68.20 o 
 -13  13   7       11.97       10.47     54.83 o 
 -12  13   7       18.91      -26.24     53.59 o 
 -11  13   7     1030.95     1464.70     78.43 o 
 -10  13   7     2350.70     2837.69     74.68 o 
  -9  13   7     8522.16    10063.23    126.08 o 
  -8  13   7     3120.22     4023.20    109.68 o 
  -7  13   7      100.09      129.97     34.63 o 
  -6  13   7      193.60      258.26     37.96 o 
  -5  13   7     1156.62     1165.98     58.90 o 
  -4  13   7     2716.45     2458.67     50.15 o 
  -3  13   7       37.79      -21.40     37.96 o 
  -2  13   7     7740.18     7558.38    867.16 o 
  -1  13   7     1387.67     1500.55    155.53 o 
   0  13   7      244.56      158.75     28.01 o 
   1  13   7     1112.41     1224.28    118.75 o 
   2  13   7       92.14      105.43     24.56 o 
   3  13   7     2533.00     2615.93    269.17 o 
   4  13   7     2684.66     2543.82    320.75 o 
   5  13   7     3341.44     3162.16    156.69 o 
   6  13   7      747.87      943.72    150.08 o 
   7  13   7      387.27      406.79     30.74 o 
   8  13   7      137.15      253.54     58.18 o 
   9  13   7      517.08      575.43     73.03 o 
  10  13   7      341.05      311.77     65.90 o 
  11  13   7     1046.05     1085.21    132.87 o 
  12  13   7      506.68      511.04    117.39 o 
  13  13   7      357.28      403.11     66.46 o 
  14  13   7      587.32      389.19    121.16 o 
 -15  14   7        8.69       54.42     39.22 o 
 -14  14   7       96.76       80.46     57.34 o 
 -13  14   7      372.31      440.73     59.06 o 
 -12  14   7     1610.19     1919.34     80.46 o 
 -11  14   7     4315.36     6150.18    102.49 o 
 -10  14   7      873.10     1313.78     79.52 o 
  -9  14   7       97.24      183.89     72.33 o 
  -8  14   7       38.06       61.09     78.27 o 
  -7  14   7     3313.48     3178.39    174.28 o 
  -6  14   7     2152.09     2067.61     59.99 o 
  -5  14   7      213.62      223.26     38.43 o 
  -4  14   7      851.04      783.83     41.56 o 
  -3  14   7      225.79      306.38     38.43 o 
  -2  14   7     1212.86     1147.29     67.70 o 
  -1  14   7      529.57      544.14     94.23 o 
   0  14   7      318.78      342.39     46.94 o 
   1  14   7      169.73      154.20     27.75 o 
   2  14   7     1478.55     1207.85     99.68 o 
   3  14   7     4781.28     4496.29    609.16 o 
   4  14   7      468.89      453.00     55.29 o 
   5  14   7     3665.71     3335.61    339.38 o 
   6  14   7       41.23       70.04     21.63 o 
   7  14   7      387.05      417.25     52.06 o 
   8  14   7      171.52      285.45     78.14 o 
   9  14   7      926.92     1000.92    144.08 o 
  10  14   7       54.93       77.35     30.99 o 
  11  14   7        6.12       18.83     71.12 o 
  12  14   7      334.70      296.85     48.06 o 
  13  14   7       48.16       42.31     24.38 o 
 -14  15   7        4.18      -21.25     58.59 o 
 -13  15   7      981.11     1376.43     66.55 o 
 -12  15   7     2490.67     3214.85     89.36 o 
 -11  15   7      785.10      843.83     73.59 o 
 -10  15   7     2662.31     3474.82    103.43 o 
  -9  15   7     3854.41     4580.64    115.93 o 
  -8  15   7       12.07       18.28     43.57 o 
  -7  15   7      452.31      526.51     38.43 o 
  -6  15   7     3937.01     4070.38     64.22 o 
  -5  15   7     5149.47     5663.35     69.53 o 
  -4  15   7      365.50      343.56     55.77 o 
  -3  15   7      136.15      207.63     57.18 o 
  -2  15   7      161.13      100.69     31.59 o 
  -1  15   7     2936.15     2984.58    284.18 o 
   0  15   7      244.68      198.80     25.32 o 
   1  15   7      287.07      315.40     34.07 o 
   2  15   7      104.54      157.73     31.64 o 
   3  15   7     5269.94     4815.81    634.55 o 
   4  15   7      160.08      132.30     28.09 o 
   5  15   7     2355.09     2435.68    229.02 o 
   6  15   7      287.32      278.17     30.68 o 
   7  15   7     1844.86     1570.20     97.91 o 
   8  15   7     1806.96     1954.98     59.51 o 
   9  15   7      246.34      320.67     46.24 o 
  10  15   7       21.12       -2.99     59.90 o 
  11  15   7       52.45       90.76     30.43 o 
  12  15   7       57.96       71.35     76.95 o 
  13  15   7      165.02      239.24     39.78 o 
 -14  16   7      205.41      264.81     62.65 o 
 -13  16   7       58.07      152.95     70.00 o 
 -12  16   7      928.22      924.44     77.49 o 
 -11  16   7     1420.05     1555.94     82.18 o 
 -10  16   7     2062.33     2044.33     86.87 o 
  -9  16   7        0.11       78.23     52.34 o 
  -8  16   7     4371.94     4430.98     54.52 o 
  -7  16   7     3032.35     3252.81     62.02 o 
  -6  16   7      476.16      444.02     40.62 o 
  -5  16   7      719.18      886.79     53.75 o 
  -4  16   7      384.26      334.81     37.96 o 
  -3  16   7     1463.25     1350.64     60.15 o 
  -2  16   7      102.19      118.24     32.76 o 
  -1  16   7        7.47       28.33     29.97 o 
   0  16   7     5051.68     4319.41    535.18 o 
   1  16   7     1323.60     1252.92    161.21 o 
   2  16   7     1641.41     1425.25    155.27 o 
   3  16   7       94.23      142.34     36.72 o 
   4  16   7     1484.04     1466.21     93.55 o 
   5  16   7      756.72      809.94     53.84 o 
   6  16   7      961.00     1118.81     92.84 o 
   7  16   7     3349.44     3104.61    248.40 o 
   8  16   7      407.02      366.34     58.69 o 
   9  16   7      324.69      331.09     87.06 o 
  10  16   7       99.12      133.16     30.62 o 
  11  16   7       99.57      149.23     26.43 o 
  12  16   7       51.06       60.76     54.72 o 
  13  16   7       12.91       47.72     34.31 o 
 -13  17   7      432.66      466.83     75.15 o 
 -12  17   7      165.99      192.95     72.49 o 
 -11  17   7      253.40      273.72     82.03 o 
 -10  17   7     4777.02     4536.14    271.06 o 
  -9  17   7     1784.02     2055.89     57.97 o 
  -8  17   7     2099.28     2141.98     62.49 o 
  -7  17   7     1257.12     1367.06     57.03 o 
  -6  17   7      333.23      327.78     53.91 o 
  -5  17   7     1762.96     1613.43     44.06 o 
  -4  17   7      101.47      132.18     37.81 o 
  -3  17   7      449.03      492.25    101.29 o 
  -2  17   7      469.15      442.87     45.65 o 
  -1  17   7     2841.37     2864.11    329.26 o 
   0  17   7      653.99      674.42     39.83 o 
   1  17   7      666.66      555.28     25.80 o 
   2  17   7      548.96      473.69     74.28 o 
   3  17   7     2965.84     3030.54    341.01 o 
   4  17   7      270.97      277.68     24.50 o 
   5  17   7       54.58       97.58     41.67 o 
   6  17   7      144.82      191.72     40.54 o 
   7  17   7     1211.31     1215.81    150.32 o 
   8  17   7      746.66      778.36     81.39 o 
   9  17   7      405.34      384.91     56.18 o 
  10  17   7      130.43      159.74     23.92 o 
  11  17   7       18.74       94.07     53.07 o 
  12  17   7      172.33      160.51     40.57 o 
 -13  18   7      548.64      651.34     90.30 o 
 -12  18   7      721.88      821.33     89.36 o 
 -11  18   7      303.37      353.89     47.30 o 
 -10  18   7      798.68      691.65     54.52 o 
  -9  18   7       81.58      161.71     36.72 o 
  -8  18   7     2410.29     2440.70     47.19 o 
  -7  18   7     1793.66     2142.44     61.40 o 
  -6  18   7     3100.75     3079.54     49.52 o 
  -5  18   7     1485.37     1507.98     58.59 o 
  -4  18   7      748.02      855.85     53.91 o 
  -3  18   7     1946.36     1668.91    104.69 o 
  -2  18   7     2484.55     2345.95    229.44 o 
  -1  18   7     1436.80     1453.32    213.98 o 
   0  18   7     3228.36     3337.94    392.67 o 
   1  18   7     3737.64     3707.06    302.38 o 
   2  18   7     3000.00     2527.41     82.52 o 
   3  18   7       36.47       -1.00     46.34 o 
   4  18   7       92.53      137.23     30.27 o 
   5  18   7       92.78      168.97     94.88 o 
   6  18   7      686.52      701.65    154.08 o 
   7  18   7       10.88      -27.80     28.50 o 
   8  18   7     1200.45     1340.52    226.52 o 
   9  18   7      644.29      636.86    140.79 o 
  10  18   7      356.66      385.38     80.19 o 
  11  18   7       34.40       93.74     31.64 o 
  12  18   7      326.52      283.83     41.92 o 
 -13  19   7      408.26      325.26     48.92 o 
 -12  19   7      113.72      137.59     40.31 o 
 -11  19   7        4.80       33.43     38.27 o 
 -10  19   7      465.36      608.22     40.62 o 
  -9  19   7        2.73       36.88     52.34 o 
  -8  19   7     1102.31     1005.21     56.87 o 
  -7  19   7      667.49      748.05     54.37 o 
  -6  19   7      649.82      925.22     57.34 o 
  -5  19   7     1695.27     1380.64     44.84 o 
  -4  19   7     4499.54     5345.26     71.71 o 
  -3  19   7      250.00      244.93     33.38 o 
  -2  19   7        8.54       40.58     29.83 o 
  -1  19   7     2239.30     2340.99    273.06 o 
   0  19   7      125.71      163.79     31.07 o 
   1  19   7      253.76      262.42     34.31 o 
   2  19   7     2535.06     2634.78    296.36 o 
   3  19   7      570.91      497.25     64.36 o 
   4  19   7      580.72      569.46     66.06 o 
   5  19   7       25.73       36.95     57.10 o 
   6  19   7      348.80      351.26     74.21 o 
   7  19   7      111.00      146.15     30.09 o 
   8  19   7      146.57      172.65     30.45 o 
   9  19   7      244.48      260.78     69.72 o 
  10  19   7      127.76      179.08     27.55 o 
  11  19   7       46.34       54.61     37.21 o 
 -12  20   7      122.42       78.90     56.09 o 
 -11  20   7      136.98       76.72     54.52 o 
 -10  20   7       78.62       49.37     53.91 o 
  -9  20   7      486.44      496.83     39.84 o 
  -8  20   7       76.37       58.59     36.88 o 
  -7  20   7      113.95       62.65     52.65 o 
  -6  20   7      515.73      555.25     40.78 o 
  -5  20   7        8.19       58.75     53.28 o 
  -4  20   7     2410.69     2193.69     49.21 o 
  -3  20   7     3643.77     3760.10    516.32 o 
  -2  20   7     2721.32     2516.04    219.83 o 
  -1  20   7     1088.74     1073.59    165.03 o 
   0  20   7     1715.67     1364.27    155.08 o 
   1  20   7       50.75       57.18     32.31 o 
   2  20   7      289.20      307.15     38.92 o 
   3  20   7      348.06      357.32     35.54 o 
   4  20   7      228.94      272.08     49.80 o 
   5  20   7      164.30      127.84     34.44 o 
   6  20   7      618.38      486.95     24.87 o 
   7  20   7      165.09      171.60     76.28 o 
   8  20   7       42.85       12.38     30.59 o 
   9  20   7      325.82      247.74     45.32 o 
  10  20   7      277.60      297.96     65.87 o 
  11  20   7      810.05      781.21    156.04 o 
 -12  21   7      627.10      510.42     43.90 o 
 -11  21   7        2.44       25.00     38.59 o 
 -10  21   7       95.64       48.74     37.65 o 
  -9  21   7       98.48       43.74     52.34 o 
  -8  21   7      109.35      200.76     54.37 o 
  -7  21   7      396.87      342.94     37.96 o 
  -6  21   7      400.63      461.99     56.71 o 
  -5  21   7      116.36      187.01     52.34 o 
  -4  21   7     4171.78     4761.10     70.78 o 
  -3  21   7      665.18      609.69     96.38 o 
  -2  21   7      785.41      904.15     92.83 o 
  -1  21   7       31.96      112.70     35.03 o 
   0  21   7     1879.26     1856.49    250.38 o 
   1  21   7     3666.31     3108.56    248.68 o 
   2  21   7     1067.71     1168.55    138.37 o 
   3  21   7       23.34       -2.75     25.85 o 
   4  21   7      531.75      548.79     61.55 o 
   5  21   7      345.15      412.47     66.25 o 
   6  21   7       31.95       29.88     30.25 o 
   7  21   7      157.26      169.72     30.72 o 
   8  21   7     1199.23     1102.09     89.12 o 
   9  21   7      356.26      377.92    107.82 o 
  10  21   7      282.03      131.93     36.67 o 
 -11  22   7      144.44      207.63     56.09 o 
 -10  22   7       12.61       90.15     53.28 o 
  -9  22   7       22.06      132.65     37.65 o 
  -8  22   7       11.25       97.02     37.02 o 
  -7  22   7      448.57      643.38     54.99 o 
  -6  22   7       41.06      -22.65     38.74 o 
  -5  22   7       18.31      179.05     52.65 o 
  -4  22   7     1206.71     1167.23     44.84 o 
  -3  22   7       36.42       -0.47     32.34 o 
  -2  22   7     3248.31     3402.93    398.85 o 
  -1  22   7       98.21       95.49     32.85 o 
   0  22   7      236.51      174.50     35.98 o 
   1  22   7      221.77      224.69     31.77 o 
   2  22   7      411.43      492.69     78.42 o 
   3  22   7      584.21      640.97     58.02 o 
   4  22   7      425.60      435.64     35.52 o 
   5  22   7       70.00       31.21     36.98 o 
   6  22   7       65.09      104.36     49.46 o 
   7  22   7      227.77      144.77     65.21 o 
   8  22   7     1721.11     1310.11     64.84 o 
   9  22   7       56.17        6.18     27.46 o 
  10  22   7      496.53      348.39     59.07 o 
 -10  23   7       14.36      -25.16     40.15 o 
  -9  23   7      664.78      690.86     58.75 o 
  -8  23   7       16.03      -57.18     57.18 o 
  -7  23   7       39.10      -27.03     38.90 o 
  -6  23   7       34.60      156.08     53.28 o 
  -5  23   7       28.52      146.08     54.21 o 
  -4  23   7        8.76       51.56     53.28 o 
  -3  23   7     1114.79     1074.17    102.17 o 
  -2  23   7      594.56      709.24     77.71 o 
  -1  23   7       67.17      181.97     41.75 o 
   0  23   7      626.47      693.29     78.82 o 
   1  23   7      990.25     1134.19     93.92 o 
   2  23   7     1076.80     1215.06    173.51 o 
   3  23   7      292.31      313.14     31.81 o 
   4  23   7        7.04       35.63     21.67 o 
   5  23   7      101.56      198.19     48.55 o 
   6  23   7      109.15       87.59     72.48 o 
   7  23   7        2.73       11.68     24.24 o 
   8  23   7       62.88      120.46     31.67 o 
   9  23   7       39.20       19.97     32.67 o 
 -10  24   7       25.24      -56.09     58.28 o 
  -9  24   7      281.89      321.07     57.03 o 
  -8  24   7      340.40      280.91     40.78 o 
  -7  24   7      117.75      104.84     54.83 o 
  -6  24   7      335.97      247.32     39.84 o 
  -5  24   7      199.53      224.36     55.77 o 
  -4  24   7       19.67      101.24     53.59 o 
  -3  24   7        8.00      -53.67     69.80 o 
  -2  24   7       44.01       83.81     29.94 o 
  -1  24   7      133.53      138.35     29.74 o 
   0  24   7      321.04      333.55     29.94 o 
   1  24   7       84.96       59.08     32.60 o 
   2  24   7     1082.34      994.09    167.03 o 
   3  24   7      219.20      210.88     33.48 o 
   4  24   7      481.14      560.46     32.52 o 
   5  24   7       68.41      112.30     27.96 o 
   6  24   7      540.38      505.63    114.80 o 
   7  24   7        4.06       48.84     31.38 o 
   8  24   7      194.82       93.41     30.12 o 
  -9  25   7       98.59      112.02     40.00 o 
  -8  25   7        3.03       36.56     56.24 o 
  -7  25   7        0.80       69.06     38.43 o 
  -6  25   7      304.82      447.30     56.24 o 
  -5  25   7      490.34      400.89     58.43 o 
  -4  25   7       28.86      -55.77     55.77 o 
  -3  25   7        0.21       29.88     36.82 o 
  -2  25   7       10.77       63.05     36.39 o 
  -1  25   7      482.94      409.17     55.34 o 
   0  25   7      146.77      151.13     33.37 o 
   1  25   7      178.85      165.04     31.81 o 
   2  25   7       14.43       -2.67     31.29 o 
   3  25   7       75.43       68.83     24.67 o 
   4  25   7     1242.43     1135.07    200.88 o 
   5  25   7        8.84       66.19     81.60 o 
   6  25   7      474.81      327.44     31.30 o 
   7  25   7      404.89      358.46     65.27 o 
  -8  26   7      232.27      120.15     59.37 o 
  -7  26   7      147.33      287.62     56.40 o 
  -6  26   7       95.84      226.54     57.50 o 
  -5  26   7       93.38       14.84     56.71 o 
  -4  26   7       13.85      177.80     56.40 o 
  -3  26   7      713.74      817.38    467.93 o 
  -2  26   7        0.00       15.03     39.12 o 
  -1  26   7       18.22       15.12     47.94 o 
   0  26   7        0.94        7.14     35.33 o 
   1  26   7        0.65       45.82     61.10 o 
   2  26   7       19.78       35.73     31.42 o 
   3  26   7      120.29      109.79     28.48 o 
   4  26   7        0.11       37.98     31.61 o 
   5  26   7      159.95      134.07     41.40 o 
   6  26   7      132.76        5.33     65.76 o 
   7  26   7        4.20       26.87     40.82 o 
  -6  27   7      433.98      271.06     43.27 o 
  -5  27   7       39.20       55.93     55.46 o 
  -4  27   7      166.15      291.54     56.56 o 
  -3  27   7        0.53      -24.06     40.31 o 
  -2  27   7       19.63      -12.51     32.22 o 
  -1  27   7      553.31      578.40     83.93 o 
   0  27   7       33.86       63.51     33.98 o 
   1  27   7      285.32      318.28     47.00 o 
   2  27   7      976.15      718.40    128.19 o 
   3  27   7        6.47       37.10     32.20 o 
   4  27   7      821.88      602.46     75.20 o 
   5  27   7      150.68       60.09     33.35 o 
  -5  28   7     1807.46     1654.68     68.90 o 
  -4  28   7      217.06      290.91     57.18 o 
  -3  28   7      619.42      434.81     61.55 o 
  -2  28   7       13.87       64.32     42.75 o 
  -1  28   7      294.82      197.26     33.31 o 
   0  28   7     1062.41      996.23    151.36 o 
   1  28   7      113.87       86.87     35.57 o 
   2  28   7        3.07       41.02     34.88 o 
   3  28   7       31.34       80.37     40.09 o 
   4  28   7       53.80       89.15     41.43 o 
  -2  29   7      150.14       85.69     45.03 o 
  -1  29   7       33.26       77.50     38.60 o 
   0  29   7      450.84      344.81     37.59 o 
   1  29   7      419.06      355.64     60.01 o 
 -17   0   8      184.68       60.46     41.56 o 
 -16   0   8       33.29      -39.37     39.37 o 
 -15   0   8     1673.35     1638.75     44.06 o 
 -14   0   8       10.24      -10.47     36.41 o 
 -13   0   8     3381.19     2982.36     63.12 o 
 -12   0   8      232.39      161.08     51.87 o 
 -11   0   8     1151.58      856.47     53.44 o 
  -4   0   8    21300.43    19377.01    135.92 o 
  -3   0   8      102.07      121.08     47.81 o 
  -2   0   8     1594.51     1562.62    115.54 o 
  -1   0   8    29009.35    31246.81   1309.25 o 
   0   0   8        6.29       81.06     40.21 o 
   1   0   8      113.90       78.07     53.30 o 
   2   0   8     1444.93     1663.78    131.86 o 
   3   0   8    11276.46    11209.12   1333.16 o 
   4   0   8    10098.92    10480.05   1228.00 o 
   5   0   8     6200.40     5515.40    459.17 o 
   6   0   8     6945.25     6264.00    762.11 o 
   7   0   8      447.83      409.81     52.18 o 
   8   0   8     7521.29     6923.43    834.29 o 
   9   0   8     7394.04     6835.17    938.27 o 
  10   0   8      438.47      350.12     37.81 o 
  11   0   8     7287.93     8203.57     76.40 o 
  12   0   8     7285.59     7807.83     64.22 o 
  13   0   8      616.60      823.20     41.41 o 
  14   0   8      350.42      533.54     41.41 o 
  15   0   8       42.85       68.90     38.12 o 
 -17   1   8      384.09      326.36     41.15 o 
 -16   1   8     1815.07     1660.98    116.62 o 
 -15   1   8      632.39      562.25     65.46 o 
 -14   1   8       19.51       31.23     25.90 o 
 -13   1   8     1692.20     1401.08    122.80 o 
 -12   1   8      595.65      535.57     46.64 o 
 -11   1   8       15.17        3.04     35.84 o 
 -10   1   8      101.33       50.31     51.56 o 
  -4   1   8     6389.56     5911.75     60.70 o 
  -3   1   8    12336.27    12478.87     82.25 o 
  -2   1   8     4636.02     4336.82    173.41 o 
  -1   1   8     9961.95    11015.69    223.30 o 
   0   1   8    18363.85    22331.10    410.81 o 
   1   1   8     3051.98     3041.62    121.23 o 
   2   1   8       72.61       16.76     25.89 o 
   3   1   8     4130.09     3942.42    214.34 o 
   4   1   8      108.86       20.29     29.50 o 
   5   1   8      122.01      156.56     24.12 o 
   6   1   8      458.16      506.13     36.81 o 
   7   1   8      512.14      423.43     24.87 o 
   8   1   8      328.21      355.27     38.18 o 
   9   1   8     1850.19     1709.28    137.71 o 
  10   1   8       10.45       36.32     26.18 o 
  11   1   8       11.61      112.01     92.10 o 
  12   1   8        0.35      100.68     64.84 o 
  13   1   8     3918.16     4347.20     76.48 o 
  14   1   8     1446.93     1563.09     96.63 o 
  15   1   8        1.81      145.08     93.12 o 
 -16   2   8      228.67      228.15     32.50 o 
 -15   2   8      446.68      434.59    136.63 o 
 -14   2   8     1716.26     1913.49     41.97 o 
 -13   2   8     2445.37     2190.19    198.50 o 
 -12   2   8      134.77      109.03     38.74 o 
 -11   2   8      283.75      243.10     34.84 o 
 -10   2   8      154.66      183.42     51.71 o 
  -9   2   8        8.55       -6.88     51.25 o 
  -4   2   8     2052.20     2051.37     46.72 o 
  -3   2   8      635.37      584.46     47.83 o 
  -2   2   8    16025.84    16655.97    717.15 o 
  -1   2   8    15052.19    16909.44    335.62 o 
   0   2   8    16281.71    17497.78    444.04 o 
   1   2   8      205.39      225.68     32.49 o 
   2   2   8     6260.55     6453.66    343.00 o 
   3   2   8     7924.45     8592.58    408.70 o 
   4   2   8     1062.81     1341.34     95.56 o 
   5   2   8        4.45        5.57     24.87 o 
   6   2   8      439.66      393.10     23.08 o 
   7   2   8      999.71      797.22     37.76 o 
   8   2   8     1513.24     1220.62     86.18 o 
   9   2   8       25.90      -19.01     59.17 o 
  10   2   8       46.96       65.21     22.75 o 
  11   2   8       97.98      204.48     92.26 o 
  12   2   8     3692.78     3581.24    427.30 o 
  13   2   8     1035.02     1128.09     34.29 o 
  14   2   8       23.77       69.98     31.81 o 
  15   2   8       50.56      179.13    126.87 o 
 -16   3   8      484.24      584.08     71.24 o 
 -15   3   8       52.12      119.47     68.98 o 
 -14   3   8        1.91       55.89    101.39 o 
 -13   3   8       22.05       84.54     30.31 o 
 -12   3   8     2877.72     2584.17     72.49 o 
 -11   3   8     1273.55     1083.95     42.50 o 
 -10   3   8     1392.99     1220.66     57.65 o 
  -9   3   8      383.27      246.54     41.25 o 
  -4   3   8     2117.02     2167.37     91.63 o 
  -3   3   8    17557.85    19148.04    828.35 o 
  -2   3   8       86.52      170.65     32.30 o 
  -1   3   8     8662.25     8621.85     78.20 o 
   0   3   8     3022.64     3106.97    121.57 o 
   1   3   8     4153.77     4956.79    289.19 o 
   2   3   8    35223.16    36833.60   2411.85 o 
   3   3   8     2923.20     2862.08    203.86 o 
   4   3   8       80.06      112.11     29.46 o 
   5   3   8     3306.92     2995.21    235.28 o 
   6   3   8      552.22      481.43     51.10 o 
   7   3   8     2423.59     2186.45     40.08 o 
   8   3   8     2272.63     1937.28    146.33 o 
   9   3   8      321.90      374.41     30.78 o 
  10   3   8     2185.31     2061.01    126.86 o 
  11   3   8     1817.74     1923.71    266.77 o 
  12   3   8     1720.32     1765.65    188.97 o 
  13   3   8       61.02       85.03     37.47 o 
  14   3   8      513.34      665.30     33.60 o 
  15   3   8      185.94      175.25     29.16 o 
 -16   4   8        0.15       54.66     70.07 o 
 -15   4   8      362.21      475.44     64.37 o 
 -14   4   8     1131.86     1049.42    157.01 o 
 -13   4   8       29.34       55.16     41.01 o 
 -12   4   8      111.30       30.63     52.34 o 
 -11   4   8      238.67      219.98     52.50 o 
 -10   4   8     2997.00     2590.68     64.06 o 
  -9   4   8    18521.83    15020.56    105.92 o 
  -8   4   8     2120.83     1758.27     60.77 o 
  -4   4   8      963.81      880.51     53.28 o 
  -3   4   8     2650.99     2642.06    181.00 o 
  -2   4   8    12286.30    12584.07    668.57 o 
  -1   4   8       59.95       67.39     31.55 o 
   0   4   8      452.55      635.64     43.02 o 
   1   4   8      532.13      576.19     36.76 o 
   2   4   8    20980.24    21029.33   1314.27 o 
   3   4   8      155.47      505.46     57.90 o 
   4   4   8    27944.23    26322.15   1710.30 o 
   5   4   8     1211.44      971.41     54.75 o 
   6   4   8      147.49      124.74     23.97 o 
   7   4   8     3082.82     3052.18    128.40 o 
   8   4   8     2259.90     1979.67    160.56 o 
   9   4   8      803.10      864.85    133.91 o 
  10   4   8     2727.97     2835.97    284.03 o 
  11   4   8     1464.05     1536.07    142.00 o 
  12   4   8       47.73      222.95     58.20 o 
  13   4   8     1052.04     1159.85     87.18 o 
  14   4   8        7.34      -11.59     32.88 o 
  15   4   8      734.10      801.03    194.83 o 
 -16   5   8      404.46      383.41     39.93 o 
 -15   5   8        4.23      128.37     35.00 o 
 -14   5   8       58.46      131.52     30.46 o 
 -13   5   8      147.98      238.57     43.12 o 
 -12   5   8     1672.68     1594.84     56.87 o 
 -11   5   8      667.65      593.23     39.68 o 
 -10   5   8      417.30      377.78     56.56 o 
  -9   5   8     1401.63     1297.37     62.49 o 
  -8   5   8     8615.89     6964.63     86.56 o 
  -7   5   8    14466.42    11907.90    110.78 o 
  -6   5   8      851.64      678.37     72.49 o 
  -5   5   8      951.06      934.29     63.59 o 
  -4   5   8     6409.09     7038.60    347.31 o 
  -3   5   8      542.42      563.67     87.96 o 
  -2   5   8     1018.98     1197.65     39.76 o 
  -1   5   8      364.58      483.78     37.25 o 
   0   5   8     3257.00     3363.17    170.03 o 
   1   5   8      197.15      146.05     27.13 o 
   2   5   8     7015.19     6206.40    562.61 o 
   3   5   8     1397.73     1352.89     60.45 o 
   4   5   8     7217.31     6815.10    655.32 o 
   5   5   8    21899.95    20400.37   1961.56 o 
   6   5   8     8228.74     7574.46    839.65 o 
   7   5   8      247.43      224.16     22.33 o 
   8   5   8      360.66      381.81     31.06 o 
   9   5   8      273.66      278.58     59.33 o 
  10   5   8       13.31       27.18     32.11 o 
  11   5   8      175.89      264.81     36.28 o 
  12   5   8     1855.66     2119.39    160.38 o 
  13   5   8       23.01       60.33     37.21 o 
  14   5   8       10.18       53.70     27.56 o 
  15   5   8      141.78      159.21     61.32 o 
 -16   6   8        2.26       47.75     45.62 o 
 -15   6   8      225.29      181.16     76.94 o 
 -14   6   8        2.72       -4.76     83.90 o 
 -13   6   8       30.12       67.74     35.85 o 
 -12   6   8      229.95      259.03     52.97 o 
 -11   6   8     1101.92      885.54     55.77 o 
 -10   6   8     2174.46     1989.02     62.18 o 
  -9   6   8     5379.00     4974.98     78.58 o 
  -8   6   8      806.08      673.99     71.71 o 
  -7   6   8      585.36      491.52     60.62 o 
  -6   6   8      375.36      275.60     56.87 o 
  -5   6   8     1376.48     1315.22     99.24 o 
  -4   6   8    15044.13    15128.95   1017.48 o 
  -3   6   8     1945.39     1666.81    147.33 o 
  -2   6   8     2768.51     2906.03    134.87 o 
  -1   6   8      913.54      776.93     46.70 o 
   0   6   8     3563.38     4043.73    288.42 o 
   1   6   8     4703.09     4906.95    443.66 o 
   2   6   8      582.22      559.77     38.38 o 
   3   6   8     1549.72     1184.87    127.19 o 
   4   6   8     2908.62     3250.80    258.99 o 
   5   6   8      641.64      566.69     51.12 o 
   6   6   8     2896.09     2714.30    265.81 o 
   7   6   8     1779.75     1511.32    125.44 o 
   8   6   8     2673.77     2660.84    427.39 o 
   9   6   8        0.26       71.80     25.84 o 
  10   6   8      634.09      722.14    144.73 o 
  11   6   8       75.92      109.22     44.49 o 
  12   6   8      176.14      201.12     24.72 o 
  13   6   8      527.98      725.80     39.03 o 
  14   6   8      771.40      835.49     87.42 o 
  15   6   8      551.68      666.60     91.71 o 
 -16   7   8       62.52       61.32     30.08 o 
 -15   7   8       24.98      120.92     37.34 o 
 -14   7   8        0.02       62.42     36.35 o 
 -13   7   8     3965.92     3681.67     67.49 o 
 -12   7   8      164.75      241.07     53.12 o 
 -11   7   8     2370.09     2311.18     63.43 o 
 -10   7   8      350.78      279.04     56.24 o 
  -9   7   8      825.03      763.83     69.53 o 
  -8   7   8     4362.13     3947.90     76.40 o 
  -7   7   8      216.26      215.76     56.56 o 
  -6   7   8      468.52      363.56     70.47 o 
  -5   7   8      649.11      631.47     43.90 o 
  -4   7   8     3964.73     3339.99     58.90 o 
  -3   7   8     1787.55     1923.88     70.15 o 
  -2   7   8     9662.39     9099.61    330.51 o 
  -1   7   8        5.76      -21.65     40.71 o 
   0   7   8      260.38      349.98     32.26 o 
   1   7   8    25167.62    26999.82   2051.26 o 
   2   7   8    24907.38    27202.56   2142.78 o 
   3   7   8      520.12      560.28     32.96 o 
   4   7   8       10.35       55.49     39.17 o 
   5   7   8       22.44       57.24     24.54 o 
   6   7   8       19.33       20.63     36.49 o 
   7   7   8       99.75      124.22     32.31 o 
   8   7   8      874.88      896.13    133.81 o 
   9   7   8      789.12      808.60    119.19 o 
  10   7   8     4473.26     4708.98    346.57 o 
  11   7   8      488.96      513.01     74.26 o 
  12   7   8     1437.04     1346.86    228.34 o 
  13   7   8      647.76      715.88    182.80 o 
  14   7   8       29.30       90.59     28.15 o 
  15   7   8       26.38       18.31     40.27 o 
 -16   8   8        0.68       21.02     78.66 o 
 -15   8   8     1781.51     1736.10    128.19 o 
 -14   8   8      130.55      146.62     36.99 o 
 -13   8   8      149.88      238.57     54.37 o 
 -12   8   8      633.00      719.15     55.15 o 
 -11   8   8     2749.85     2327.28     65.31 o 
 -10   8   8     3892.03     3151.57     69.84 o 
  -9   8   8     1092.67     1138.48     59.37 o 
  -8   8   8      695.23      657.74     58.43 o 
  -7   8   8     1324.40     1281.91     75.93 o 
  -6   8   8     7185.73     6290.48    126.24 o 
  -5   8   8       11.69       20.04     43.45 o 
  -4   8   8     4289.97     4342.38     73.27 o 
  -3   8   8       85.36      142.33     42.65 o 
  -2   8   8       45.97       20.84     45.78 o 
  -1   8   8    12928.66    12068.39    192.27 o 
   0   8   8     8678.17     9919.58    480.66 o 
   1   8   8    10267.92    10794.29    887.44 o 
   2   8   8     4083.07     3803.34    239.35 o 
   3   8   8     7091.73     7806.35    725.65 o 
   4   8   8      112.06       64.91     37.43 o 
   5   8   8     1561.53     1361.18    130.08 o 
   6   8   8      445.53      435.38     49.20 o 
   7   8   8      509.73      499.12     51.62 o 
   8   8   8     1144.03     1071.81    128.34 o 
   9   8   8     2186.31     2143.09    277.70 o 
  10   8   8      208.23      250.37     23.64 o 
  11   8   8      901.62      952.46     88.08 o 
  12   8   8      561.81      550.03    100.33 o 
  13   8   8      903.08      993.31    217.01 o 
  14   8   8      776.25      840.17    225.76 o 
  15   8   8      123.43       35.00     58.59 o 
 -16   9   8      354.32      503.55     41.70 o 
 -15   9   8      208.43      206.77     32.42 o 
 -14   9   8      568.96      493.29     47.42 o 
 -13   9   8     1252.18     1325.34     59.06 o 
 -12   9   8       82.22      157.64     62.49 o 
 -11   9   8      329.33      376.06     55.46 o 
 -10   9   8      289.10      304.81     67.18 o 
  -9   9   8      248.16      245.29     55.30 o 
  -8   9   8     2222.13     2271.34     82.96 o 
  -7   9   8       30.70       35.15     56.56 o 
  -6   9   8     2382.51     2477.11    183.03 o 
  -5   9   8     5863.72     6010.19     74.99 o 
  -4   9   8     2177.28     2184.16     63.59 o 
  -3   9   8     5706.11     5648.04     77.80 o 
  -2   9   8      671.28      851.68     45.38 o 
  -1   9   8     5462.13     5461.43    167.06 o 
   0   9   8     7746.14     6967.67    552.61 o 
   1   9   8     2718.92     2542.08    211.05 o 
   2   9   8     1035.46     1159.17    114.99 o 
   3   9   8       74.17      104.41     25.58 o 
   4   9   8     6836.77     6268.79    716.03 o 
   5   9   8      697.38      731.50     47.00 o 
   6   9   8        1.76       52.20     31.48 o 
   7   9   8       22.97       36.58     30.93 o 
   8   9   8      122.89      185.68     27.25 o 
   9   9   8      591.69      580.35     85.19 o 
  10   9   8      184.47      290.95     54.25 o 
  11   9   8      334.16      374.36     26.15 o 
  12   9   8        2.05       36.76     71.83 o 
  13   9   8      437.43      569.86    104.37 o 
  14   9   8      943.17      846.62    200.53 o 
 -16  10   8      170.44      183.38     45.16 o 
 -15  10   8       11.04      188.47     39.21 o 
 -14  10   8       71.91      111.13     55.07 o 
 -13  10   8       18.74      106.86     50.93 o 
 -12  10   8      314.51      307.94     65.00 o 
 -11  10   8        5.95      -32.34     54.83 o 
 -10  10   8      710.53      709.15     59.22 o 
  -9  10   8      236.65      294.81     68.90 o 
  -8  10   8     2551.47     2737.39     89.52 o 
  -7  10   8      195.23      234.35     82.64 o 
  -6  10   8     1234.49     1349.16     56.56 o 
  -5  10   8     7983.89     8147.95     80.46 o 
  -4  10   8     1063.50     1277.37     59.06 o 
  -3  10   8     9717.54    10738.63     89.05 o 
  -2  10   8     1007.62     1047.24     46.09 o 
  -1  10   8     2453.39     2791.61    163.43 o 
   0  10   8     2966.62     2923.87    248.55 o 
   1  10   8     9124.66     9372.74    892.50 o 
   2  10   8     2404.14     2536.77    362.65 o 
   3  10   8      515.82      475.83     70.47 o 
   4  10   8     4376.91     4136.96    402.75 o 
   5  10   8      467.84      393.51     69.74 o 
   6  10   8     2694.89     2649.02    298.66 o 
   7  10   8       69.74      145.85     52.39 o 
   8  10   8     3858.75     3597.89    319.34 o 
   9  10   8     1040.93     1171.81    128.71 o 
  10  10   8       40.93       26.02     26.46 o 
  11  10   8      777.09      743.09     84.74 o 
  12  10   8      303.51      286.53     57.85 o 
  13  10   8       56.44      104.96     26.77 o 
  14  10   8      327.93      466.11    197.24 o 
 -15  11   8       45.85       71.21     48.28 o 
 -14  11   8       81.73       49.21     55.62 o 
 -13  11   8     1055.13     1303.63     61.87 o 
 -12  11   8      197.63      286.23     65.61 o 
 -11  11   8      234.50      296.07     65.61 o 
 -10  11   8      529.60      787.27     59.37 o 
  -9  11   8      228.66      163.11     66.87 o 
  -8  11   8     2210.18     2541.63     89.83 o 
  -7  11   8       45.08      118.74     90.30 o 
  -6  11   8       15.35      -38.12     38.12 o 
  -5  11   8      121.75      206.08     56.09 o 
  -4  11   8        0.77       96.24     56.71 o 
  -3  11   8     4486.75     4377.54     57.34 o 
  -2  11   8      522.51      529.17     58.28 o 
  -1  11   8      693.42      701.52     36.13 o 
   0  11   8     1162.07     1167.31     42.77 o 
   1  11   8     5785.65     6384.09    538.37 o 
   2  11   8    10783.77    10544.44   1434.07 o 
   3  11   8       77.91       81.29     31.44 o 
   4  11   8      137.40      206.87     25.93 o 
   5  11   8       18.90       41.25     32.44 o 
   6  11   8        1.25      -14.52     38.41 o 
   7  11   8      219.02      220.24     27.24 o 
   8  11   8      330.16      315.64     27.05 o 
   9  11   8     2645.87     2566.32    373.88 o 
  10  11   8      312.54      300.05     98.82 o 
  11  11   8        7.81       87.67     50.04 o 
  12  11   8      287.54      281.36     34.17 o 
  13  11   8        4.77       27.55     45.10 o 
  14  11   8      130.28      156.88     56.71 o 
 -15  12   8       74.41       23.51     59.99 o 
 -14  12   8      691.45      841.01     62.02 o 
 -13  12   8      543.89      715.71     60.30 o 
 -12  12   8     1491.48     2023.08     80.15 o 
 -11  12   8      232.94      296.69     55.62 o 
 -10  12   8      612.01      777.42     72.33 o 
  -9  12   8       11.43      -32.34     67.02 o 
  -8  12   8      177.75      214.19     81.56 o 
  -7  12   8      921.29      849.25     50.15 o 
  -6  12   8      779.02      821.63     42.19 o 
  -5  12   8     1792.63     1693.74     45.31 o 
  -4  12   8       29.13      -30.00     53.28 o 
  -3  12   8      432.11      692.74     41.87 o 
  -2  12   8      287.01      330.44     40.00 o 
  -1  12   8      992.75      951.58     45.98 o 
   0  12   8     8643.11     8157.63    744.64 o 
   1  12   8     3181.30     2907.02    280.88 o 
   2  12   8     3193.69     3047.97    266.50 o 
   3  12   8     2027.79     2011.78    300.50 o 
   4  12   8     3420.19     3356.08    358.42 o 
   5  12   8     7246.64     7209.44    823.77 o 
   6  12   8     1084.82     1106.75     84.51 o 
   7  12   8     2364.73     2382.00    304.33 o 
   8  12   8     2678.48     2144.31    110.04 o 
   9  12   8      242.92      274.39     50.75 o 
  10  12   8     1485.51     1564.36    250.04 o 
  11  12   8      409.80      652.61    110.11 o 
  12  12   8       19.84      110.76     63.27 o 
  13  12   8      664.20      609.94    174.29 o 
  14  12   8      175.30       77.23     74.21 o 
 -15  13   8       63.44       72.40     84.05 o 
 -14  13   8      183.88      274.04     59.37 o 
 -13  13   8      804.84     1171.45     62.96 o 
 -12  13   8      684.19      757.58     61.09 o 
 -11  13   8     1143.11     1356.58     66.71 o 
 -10  13   8      890.96     1011.78     74.53 o 
  -9  13   8       63.84      106.86     70.15 o 
  -8  13   8     1059.36     1234.39     38.40 o 
  -7  13   8     2271.85     2439.76     60.77 o 
  -6  13   8      652.41      660.88     54.21 o 
  -5  13   8     6929.62     6126.74     60.62 o 
  -4  13   8       39.01       42.50     53.28 o 
  -3  13   8       71.92       57.81     53.75 o 
  -2  13   8     1216.17     1301.88    118.68 o 
  -1  13   8       81.45       83.95     26.03 o 
   0  13   8      108.57      154.25     52.45 o 
   1  13   8     1686.16     1597.35    130.69 o 
   2  13   8      537.98      525.42     28.50 o 
   3  13   8     3019.89     2913.20    279.22 o 
   4  13   8      302.62      173.30     71.05 o 
   5  13   8      447.70      428.46     58.16 o 
   6  13   8       12.70       93.68     24.14 o 
   7  13   8     4052.42     4276.68    501.20 o 
   8  13   8     5934.44     5906.40    861.07 o 
   9  13   8       75.86       48.54     24.14 o 
  10  13   8      614.63      589.37     90.64 o 
  11  13   8        9.25       23.10     56.37 o 
  12  13   8      198.57      232.26     42.01 o 
  13  13   8       13.57      161.71     80.46 o 
 -15  14   8      481.09      493.23     63.90 o 
 -14  14   8       52.33      105.61     58.59 o 
 -13  14   8       98.75      188.58     70.00 o 
 -12  14   8      711.14     1079.42     76.56 o 
 -11  14   8       21.90       47.19     66.08 o 
 -10  14   8      244.60      252.17     68.43 o 
  -9  14   8       69.22      107.49     79.84 o 
  -8  14   8     3871.84     4040.69     91.71 o 
  -7  14   8      550.32      495.73     52.50 o 
  -6  14   8        0.06      149.68     52.34 o 
  -5  14   8     2557.62     2673.33     61.71 o 
  -4  14   8     5516.28     5917.54     71.71 o 
  -3  14   8       80.88       66.87     52.97 o 
  -2  14   8      133.18      180.39     41.73 o 
  -1  14   8     1106.48     1029.28     83.00 o 
   0  14   8      211.57      262.95     33.87 o 
   1  14   8     1443.59     1295.39    140.62 o 
   2  14   8      356.01      385.53     57.92 o 
   3  14   8     4983.14     5185.09    475.60 o 
   4  14   8      678.39      781.74    119.22 o 
   5  14   8     2266.13     2105.80    191.95 o 
   6  14   8      392.53      516.33     88.09 o 
   7  14   8        0.35       24.31     32.93 o 
   8  14   8      148.18      185.12     58.29 o 
   9  14   8     3839.45     3828.84    235.57 o 
  10  14   8      544.31      593.71     99.76 o 
  11  14   8      189.24      113.81     24.07 o 
  12  14   8        4.94       44.50     27.55 o 
  13  14   8       13.69       73.74     27.73 o 
 -14  15   8       89.17       37.65     71.08 o 
 -13  15   8       11.38        2.19     70.47 o 
 -12  15   8       32.11        4.37     57.81 o 
 -11  15   8      147.90      247.47     70.15 o 
 -10  15   8     1395.80     1510.00     94.52 o 
  -9  15   8      457.94      506.04     47.41 o 
  -8  15   8      348.06      401.05     52.03 o 
  -7  15   8      212.54      302.47     35.31 o 
  -6  15   8     1442.71     1652.80     44.21 o 
  -5  15   8     1413.86     1457.52     57.50 o 
  -4  15   8      286.21      359.19     54.21 o 
  -3  15   8      577.75      641.50     56.87 o 
  -2  15   8     2071.36     1896.80    126.41 o 
  -1  15   8      711.90      673.77     46.20 o 
   0  15   8        4.18        6.75     67.03 o 
   1  15   8      352.24      324.76     49.73 o 
   2  15   8     4718.80     4490.67    481.99 o 
   3  15   8     1355.94     1513.08    153.39 o 
   4  15   8     1419.26     1479.10    167.89 o 
   5  15   8      231.47      302.90     31.95 o 
   6  15   8      100.82      201.10     46.73 o 
   7  15   8      127.58      140.09     28.93 o 
   8  15   8       67.17      106.15     43.80 o 
   9  15   8      815.69      686.74     77.09 o 
  10  15   8       38.54       76.54     29.64 o 
  11  15   8      177.80      226.09     25.63 o 
  12  15   8       13.48       30.99     49.77 o 
  13  15   8      312.65      212.41     36.40 o 
 -14  16   8      113.41      114.21     73.27 o 
 -13  16   8      175.68      281.53     71.86 o 
 -12  16   8      858.60     1115.99     90.15 o 
 -11  16   8      170.47      196.70     79.99 o 
 -10  16   8     1522.07     1475.07    133.04 o 
  -9  16   8     1033.41      928.51     40.31 o 
  -8  16   8      130.24      162.02     37.96 o 
  -7  16   8     1272.17     1424.24     54.52 o 
  -6  16   8       17.45       94.05     52.97 o 
  -5  16   8      408.68      307.31     40.78 o 
  -4  16   8     1180.45     1252.69     42.50 o 
  -3  16   8      406.89      516.04     55.93 o 
  -2  16   8      492.78      492.90     40.17 o 
  -1  16   8      190.20      325.10     51.03 o 
   0  16   8     2667.71     2365.42    110.02 o 
   1  16   8     1772.72     1899.56    207.17 o 
   2  16   8      610.91      628.69     71.99 o 
   3  16   8       61.26       38.10     26.74 o 
   4  16   8     2777.11     2919.66    252.97 o 
   5  16   8       13.35       55.82     23.42 o 
   6  16   8     1222.30     1245.48    210.85 o 
   7  16   8       46.07       41.79     26.07 o 
   8  16   8      481.30      445.70     70.00 o 
   9  16   8      341.10      414.97     48.75 o 
  10  16   8       23.39       76.99     26.08 o 
  11  16   8        0.91       67.22     44.01 o 
  12  16   8        0.83       83.80     32.17 o 
  13  16   8        2.19       42.50     55.15 o 
 -13  17   8       38.89       60.46     82.34 o 
 -12  17   8        3.96       23.52     33.05 o 
 -11  17   8      217.61      362.53     72.57 o 
 -10  17   8       26.91       59.99     35.47 o 
  -9  17   8       33.11      -35.15     52.18 o 
  -8  17   8      547.14      620.57     55.30 o 
  -7  17   8      972.36      905.23     42.65 o 
  -6  17   8     3784.99     3928.36     64.68 o 
  -5  17   8      687.17      683.22     38.12 o 
  -4  17   8      250.80      200.45     37.65 o 
  -3  17   8     1158.78     1193.48     55.46 o 
  -2  17   8       74.22       84.47     39.82 o 
  -1  17   8      122.51      112.65     37.17 o 
   0  17   8      449.35      285.54     32.29 o 
   1  17   8     2385.51     2673.81    243.74 o 
   2  17   8      354.81      425.99     55.29 o 
   3  17   8      199.35      164.73     30.48 o 
   4  17   8      668.61      771.21     98.13 o 
   5  17   8      928.34      914.45    102.45 o 
   6  17   8      140.01      206.79     31.83 o 
   7  17   8      360.14      296.03     39.82 o 
   8  17   8      410.23      454.05     66.47 o 
   9  17   8       70.25       40.36     22.93 o 
  10  17   8      109.16       95.08     31.14 o 
  11  17   8      207.30      248.64     81.44 o 
  12  17   8      131.40      156.68     62.27 o 
 -13  18   8      187.40      218.66     48.47 o 
 -12  18   8       30.17       70.16     47.96 o 
 -11  18   8       41.52       -2.19     38.43 o 
 -10  18   8      379.93      364.50     54.37 o 
  -9  18   8      518.21      569.32     40.00 o 
  -8  18   8     1241.68     1126.45     43.27 o 
  -7  18   8     1037.78     1105.05     56.87 o 
  -6  18   8      647.85      699.15     39.06 o 
  -5  18   8      138.65       21.09     53.12 o 
  -4  18   8      159.60      229.04     53.75 o 
  -3  18   8     2451.15     2928.46     63.75 o 
  -2  18   8      212.63      203.72     32.99 o 
  -1  18   8       35.56       37.56     40.09 o 
   0  18   8     1229.51     1200.06    109.92 o 
   1  18   8      509.35      446.01     50.24 o 
   2  18   8       71.11       84.44     26.90 o 
   3  18   8     1126.41      971.90    167.09 o 
   4  18   8        0.23       24.80     20.80 o 
   5  18   8      432.63      354.82     24.21 o 
   6  18   8     1662.15     1538.48     86.86 o 
   7  18   8      399.43      457.97     38.20 o 
   8  18   8       77.66      113.20     27.93 o 
   9  18   8      975.10      873.26     56.21 o 
  10  18   8      465.32      458.82     77.78 o 
  11  18   8        1.40       50.43     27.21 o 
  12  18   8      210.86      236.75     68.25 o 
 -13  19   8       80.16      122.02     39.68 o 
 -12  19   8       61.32       89.99     54.52 o 
 -11  19   8      247.55      167.49     55.30 o 
 -10  19   8      121.53       79.68     39.06 o 
  -9  19   8     1780.12     1866.54     59.83 o 
  -8  19   8       22.22       95.30     49.84 o 
  -7  19   8      167.71      262.48     54.37 o 
  -6  19   8     1163.86     1364.55     57.50 o 
  -5  19   8     5045.65     5576.48     72.49 o 
  -4  19   8     8993.26    10389.30     83.90 o 
  -3  19   8      524.74      550.41     38.90 o 
  -2  19   8     2306.79     2346.70    349.99 o 
  -1  19   8        0.05       11.57     29.36 o 
   0  19   8      320.29      300.61     56.90 o 
   1  19   8     2582.44     2425.24     86.89 o 
   2  19   8      140.06      111.96     26.78 o 
   3  19   8      245.67      271.88     30.34 o 
   4  19   8       28.77        8.11     36.02 o 
   5  19   8       22.53       89.79     29.26 o 
   6  19   8        3.76       57.65     29.86 o 
   7  19   8     2075.44     1972.49     32.37 o 
   8  19   8     1291.46     1064.10    206.85 o 
   9  19   8      504.48      455.45     59.08 o 
  10  19   8     2858.54     2555.24    418.92 o 
  11  19   8        5.06      -25.44     31.25 o 
 -12  20   8       30.08        1.10     40.15 o 
 -11  20   8      389.57      245.60     40.15 o 
 -10  20   8       21.52       14.21     54.05 o 
  -9  20   8      149.37      176.08     38.43 o 
  -8  20   8       75.72       79.68     37.65 o 
  -7  20   8       12.87       81.87     37.96 o 
  -6  20   8       83.20       53.12     38.12 o 
  -5  20   8      279.51      226.70     40.31 o 
  -4  20   8      211.20      203.26     37.65 o 
  -3  20   8      139.74      195.45     38.59 o 
  -2  20   8     4107.68     4722.57    513.95 o 
  -1  20   8     2502.89     2790.06    256.78 o 
   0  20   8      156.45      293.67     67.67 o 
   1  20   8      668.57      756.85    113.82 o 
   2  20   8        3.71      -28.87     28.87 o 
   3  20   8       13.82       60.73     30.01 o 
   4  20   8      555.30      633.27     50.72 o 
   5  20   8     1510.65     1412.10    105.02 o 
   6  20   8       87.02      184.90     30.44 o 
   7  20   8      952.48      847.30     92.15 o 
   8  20   8      636.72      543.66     67.14 o 
   9  20   8        4.72      -12.28     53.93 o 
  10  20   8      101.62       46.99     28.10 o 
  11  20   8       10.62       31.29     40.83 o 
 -11  21   8       55.77      154.99     53.44 o 
 -10  21   8        5.12      -29.22     54.05 o 
  -9  21   8       79.92      109.21     51.87 o 
  -8  21   8       69.04      -54.21     54.21 o 
  -7  21   8      103.70       67.18     53.12 o 
  -6  21   8      108.93      -20.62     52.81 o 
  -5  21   8        6.05      167.64     52.18 o 
  -4  21   8      598.68      753.83     54.37 o 
  -3  21   8     2180.76     2413.21     62.65 o 
  -2  21   8      375.02      309.67     39.73 o 
  -1  21   8      593.84      565.81     47.23 o 
   0  21   8     2278.32     2140.05    326.26 o 
   1  21   8      145.40      193.16     27.10 o 
   2  21   8       36.33       38.21     21.89 o 
   3  21   8      141.09      196.27     47.89 o 
   4  21   8       26.96       13.25     59.17 o 
   5  21   8       63.94       21.89     52.95 o 
   6  21   8       82.02       57.90     27.34 o 
   7  21   8       16.27       64.76     25.71 o 
   8  21   8      334.89      382.92     48.21 o 
   9  21   8      657.17      646.97    112.54 o 
  10  21   8      995.79      815.42    148.89 o 
 -11  22   8       73.72       95.77     40.15 o 
 -10  22   8      475.98      388.87     41.56 o 
  -9  22   8       84.29      266.38     54.99 o 
  -8  22   8      232.95      300.75     55.15 o 
  -7  22   8        6.22      -37.49     37.49 o 
  -6  22   8        3.39      -52.50     52.50 o 
  -5  22   8      547.38      588.53     40.00 o 
  -4  22   8       15.17      -54.52     54.52 o 
  -3  22   8      821.52      774.77     55.77 o 
  -2  22   8     1008.08      945.80    120.11 o 
  -1  22   8      352.24      440.72     52.29 o 
   0  22   8      337.58      400.91     89.63 o 
   1  22   8      677.92      787.94     93.00 o 
   2  22   8      643.57      713.32     81.08 o 
   3  22   8       57.88       89.40     25.82 o 
   4  22   8      245.52      356.50     77.88 o 
   5  22   8      534.43      515.18     66.37 o 
   6  22   8      158.62      154.15     26.70 o 
   7  22   8        9.55      -22.66     33.77 o 
   8  22   8      428.15      398.29     34.05 o 
   9  22   8       76.14      117.82     32.40 o 
  10  22   8       44.66       -1.57     59.53 o 
 -10  23   8       56.96       47.66     54.21 o 
  -9  23   8      688.70      648.69     58.90 o 
  -8  23   8      949.29     1012.40     59.37 o 
  -7  23   8     1354.19     1380.49     59.99 o 
  -6  23   8       29.26       82.96     54.68 o 
  -5  23   8        0.45      -48.74     53.91 o 
  -4  23   8     1490.87     1341.59     44.84 o 
  -3  23   8      616.33      647.28     56.09 o 
  -2  23   8        3.64        1.02     37.99 o 
  -1  23   8      638.51      571.87     55.98 o 
   0  23   8      732.13      664.24     53.35 o 
   1  23   8      425.26      550.03     83.98 o 
   2  23   8      205.53      233.91     31.09 o 
   3  23   8      170.25      158.87     44.18 o 
   4  23   8     1423.14     1223.98     54.77 o 
   5  23   8     1051.20      831.71     26.97 o 
   6  23   8       28.14       66.48     30.91 o 
   7  23   8      351.85      314.74     30.88 o 
   8  23   8      273.36      185.09     38.99 o 
   9  23   8      276.36      268.05     55.04 o 
  -9  24   8      305.80      161.71     57.65 o 
  -8  24   8      114.11       25.31     56.56 o 
  -7  24   8       22.08       -0.47     38.90 o 
  -6  24   8      250.18      501.83     56.71 o 
  -5  24   8      382.43      426.52     56.40 o 
  -4  24   8      419.49      537.76     55.77 o 
  -3  24   8       91.82       63.75     38.12 o 
  -2  24   8      764.87      710.85     76.19 o 
  -1  24   8      663.75      694.50    110.78 o 
   0  24   8      440.05      418.14     50.02 o 
   1  24   8      410.10      532.78    106.91 o 
   2  24   8      240.38      286.47     28.78 o 
   3  24   8      537.37      555.27    100.42 o 
   4  24   8      448.00      471.88     30.10 o 
   5  24   8      143.45       35.00     55.23 o 
   6  24   8     4892.00     3766.31    551.20 o 
   7  24   8      397.53      380.42     45.84 o 
   8  24   8      383.11      233.97     64.91 o 
  -8  25   8     1560.20     1112.54     48.90 o 
  -7  25   8      645.00      495.27     59.06 o 
  -6  25   8       34.60       93.89     39.53 o 
  -5  25   8        0.67       46.25     38.59 o 
  -4  25   8      388.06      408.24     57.18 o 
  -3  25   8       13.74       25.31     55.30 o 
  -2  25   8       65.21       63.13     41.50 o 
  -1  25   8      350.98      384.70     75.43 o 
   0  25   8        5.95       13.09     29.59 o 
   1  25   8      705.67      703.14    117.01 o 
   2  25   8       82.79       95.71     35.70 o 
   3  25   8        0.42       10.32     31.58 o 
   4  25   8     1295.17     1187.75    112.52 o 
   5  25   8     3395.22     2703.17    200.61 o 
   6  25   8     1222.92      970.53     37.05 o 
   7  25   8      206.35      154.52     33.63 o 
  -8  26   8       11.48      -36.56     56.56 o 
  -7  26   8       70.84       92.81     39.84 o 
  -6  26   8      212.12       48.28     56.56 o 
  -5  26   8        3.36      -56.71     56.71 o 
  -4  26   8        4.32       63.59     39.06 o 
  -3  26   8       63.99      110.78     55.15 o 
  -2  26   8      174.51      184.10     48.84 o 
  -1  26   8       16.11       49.76     36.91 o 
   0  26   8      103.06       73.69     36.56 o 
   1  26   8       89.34       28.93     33.47 o 
   2  26   8     1076.21      923.67    142.33 o 
   3  26   8     2121.29     2108.95    337.78 o 
   4  26   8     1441.14     1263.45    157.76 o 
   5  26   8      166.25      110.94     28.80 o 
   6  26   8      910.18      589.60     57.71 o 
  -6  27   8      445.19      369.96     43.27 o 
  -5  27   8       71.77       40.94     40.47 o 
  -4  27   8      171.81      168.10     56.87 o 
  -3  27   8        6.64       77.96     38.43 o 
  -2  27   8       47.68       38.72     35.76 o 
  -1  27   8        0.72       42.84     39.74 o 
   0  27   8      721.54      802.15    142.19 o 
   1  27   8      564.51      577.39     49.39 o 
   2  27   8       21.52       27.61     32.82 o 
   3  27   8        1.52        4.24     25.32 o 
   4  27   8      613.20      538.40    120.08 o 
   5  27   8     1306.31      872.44     73.64 o 
  -4  28   8      119.85      109.05     41.72 o 
  -3  28   8      103.41      121.08     58.12 o 
  -2  28   8     1473.78     1089.12    661.03 o 
  -1  28   8      782.78      572.64     79.90 o 
   0  28   8      385.43      348.74     54.98 o 
   1  28   8       52.42       42.64     34.93 o 
   2  28   8      274.24      266.00     56.32 o 
   3  28   8      627.11      415.60     31.73 o 
  -1  29   8       52.57       53.75     83.90 o 
 -16   1   9       27.00       -5.87     39.82 o 
 -15   1   9       59.72       81.87     37.89 o 
 -14   1   9        2.70      -28.94     36.63 o 
 -13   1   9     2135.48     1900.74    104.13 o 
 -12   1   9      125.88      112.97     35.84 o 
 -11   1   9        5.23       -5.00     36.25 o 
  -5   1   9      437.27      450.29     72.10 o 
  -4   1   9      115.19       -4.31     35.10 o 
  -3   1   9     2116.77     2083.67     57.03 o 
  -2   1   9     5850.21     5502.79    172.27 o 
  -1   1   9      129.59      104.52     35.17 o 
   0   1   9      100.72      138.48     33.50 o 
   1   1   9      721.09      813.05     32.54 o 
   2   1   9      703.53      651.55     51.39 o 
   3   1   9     4577.44     4268.38    164.01 o 
   4   1   9       42.12       58.14     27.23 o 
   5   1   9    12675.49    11586.73    754.79 o 
   6   1   9       32.26       32.43     81.37 o 
   7   1   9      153.35      180.56     22.35 o 
   8   1   9      618.32      423.58     36.31 o 
   9   1   9     1066.84     1032.93    106.05 o 
  10   1   9      915.24      940.30     89.20 o 
  11   1   9       13.33       61.96     31.26 o 
  12   1   9      906.93      983.00     55.07 o 
  13   1   9        1.88       51.24     30.88 o 
  14   1   9      148.20      170.76     29.53 o 
  15   1   9       53.64       77.57    135.69 o 
 -16   2   9       86.10       79.19     38.71 o 
 -15   2   9      794.09      757.64     76.78 o 
 -14   2   9      366.44      343.34     66.32 o 
 -13   2   9     1775.28     1868.46    146.39 o 
 -12   2   9      135.57      205.21     36.62 o 
 -11   2   9       59.76      123.58     50.46 o 
 -10   2   9     3876.58     2976.89     52.81 o 
  -5   2   9      142.54      115.96     44.06 o 
  -4   2   9       86.48       55.44     43.15 o 
  -3   2   9       38.04       98.96     45.05 o 
  -2   2   9    22639.78    25506.46    944.80 o 
  -1   2   9     8828.57     9286.24    222.28 o 
   0   2   9      990.74     1157.34     36.99 o 
   1   2   9     3445.62     3778.28    216.81 o 
   2   2   9     1010.59      909.60     57.62 o 
   3   2   9    14808.01    17007.48    877.04 o 
   4   2   9     2719.69     2692.39    190.71 o 
   5   2   9     5292.37     4878.55    310.69 o 
   6   2   9      696.57      723.39     62.37 o 
   7   2   9     6833.22     6238.98    388.05 o 
   8   2   9     2537.50     2279.80    175.08 o 
   9   2   9      438.23      349.42     34.27 o 
  10   2   9      457.10      429.15     65.43 o 
  11   2   9      615.86      601.74     92.65 o 
  12   2   9       28.69       87.69     37.10 o 
  13   2   9      750.80      906.44     70.31 o 
  14   2   9      471.04      569.53     42.34 o 
  15   2   9       75.07       40.94     67.88 o 
 -16   3   9       88.92      178.52     31.87 o 
 -15   3   9      244.33      292.09     38.17 o 
 -14   3   9      153.02      190.84     49.91 o 
 -13   3   9     2600.61     2284.05     43.66 o 
 -12   3   9      194.85      178.27     51.71 o 
 -11   3   9      835.21      768.36     53.12 o 
 -10   3   9      783.58      699.31     56.71 o 
  -9   3   9      555.99      535.89     54.83 o 
  -5   3   9      326.86      206.84     41.20 o 
  -4   3   9     2335.58     3162.71    109.91 o 
  -3   3   9     1288.48     1434.72     77.02 o 
  -2   3   9     3466.62     3934.54    165.32 o 
  -1   3   9     5073.12     4998.15     50.15 o 
   0   3   9    13628.69    14111.50    608.62 o 
   1   3   9      196.19      176.17     30.27 o 
   2   3   9      235.43      229.84     29.26 o 
   3   3   9      214.83      229.80     36.29 o 
   4   3   9    22386.87    22867.17   1520.80 o 
   5   3   9        5.96       42.96     28.11 o 
   6   3   9     1493.06     1423.35     94.91 o 
   7   3   9     3548.76     3327.47    227.30 o 
   8   3   9     8018.58     7288.20    697.90 o 
   9   3   9     1654.01     1715.08    127.51 o 
  10   3   9        6.47       38.77     35.58 o 
  11   3   9     1005.72      896.84     28.40 o 
  12   3   9        4.31      -35.36    143.03 o 
  13   3   9      326.39      355.34     33.20 o 
  14   3   9       24.89      102.15     63.59 o 
  15   3   9      814.66      828.03     42.97 o 
 -16   4   9       26.61       -8.51     45.93 o 
 -15   4   9      172.02      242.08     54.60 o 
 -14   4   9       18.93       15.26     43.82 o 
 -13   4   9       13.14       33.01     29.62 o 
 -12   4   9      217.72      147.64     52.81 o 
 -11   4   9      595.62      608.53     53.59 o 
 -10   4   9     5577.98     4482.38     71.71 o 
  -9   4   9     2767.23     1959.02     50.62 o 
  -8   4   9     4634.29     3746.04     73.27 o 
  -5   4   9     1625.91     1573.81     40.81 o 
  -4   4   9      349.14      562.36     49.39 o 
  -3   4   9      890.70      998.37     87.96 o 
  -2   4   9      103.05      136.30     33.72 o 
  -1   4   9      146.24      169.32     34.37 o 
   0   4   9     9866.75    10187.35    531.30 o 
   1   4   9     6313.29     6600.73    253.03 o 
   2   4   9     4210.67     3962.37    257.78 o 
   3   4   9     1196.22      960.13     46.97 o 
   4   4   9     2596.37     2424.47    201.68 o 
   5   4   9     2918.86     2416.53    201.82 o 
   6   4   9       50.08       80.55     24.00 o 
   7   4   9      634.25      676.18     72.84 o 
   8   4   9     3954.93     4128.73    350.70 o 
   9   4   9      788.90      707.40     52.89 o 
  10   4   9      382.35      457.50     50.53 o 
  11   4   9        5.20       55.03     25.80 o 
  12   4   9      199.09      154.84     95.38 o 
  13   4   9       67.09       32.76     37.92 o 
  14   4   9       21.43       40.94     32.07 o 
  15   4   9      283.89      462.99    193.18 o 
 -16   5   9        0.60       -3.01     27.12 o 
 -15   5   9       66.21      108.20     37.78 o 
 -14   5   9       69.75      125.05     29.11 o 
 -13   5   9      182.59      224.97     50.78 o 
 -12   5   9      146.86      167.33     51.09 o 
 -11   5   9     2039.52     1869.82     59.37 o 
 -10   5   9     3880.11     3230.00     68.90 o 
  -9   5   9     3264.33     2637.71     66.08 o 
  -8   5   9     1498.69     1417.05     64.37 o 
  -7   5   9     4974.08     3907.43     77.02 o 
  -5   5   9     8759.46     8775.88    275.06 o 
  -4   5   9    30406.42    33127.71   1802.40 o 
  -3   5   9      660.13      697.26     86.56 o 
  -2   5   9       32.94       56.28     29.66 o 
  -1   5   9      501.80      416.99     32.13 o 
   0   5   9      603.15      745.39     33.19 o 
   1   5   9     1367.81     1662.43     74.30 o 
   2   5   9     5024.55     4307.37    287.36 o 
   3   5   9     2460.87     2692.73    165.39 o 
   4   5   9      941.32      825.43     83.94 o 
   5   5   9     5632.28     5407.62    375.45 o 
   6   5   9      136.15      126.68     30.19 o 
   7   5   9     3218.06     2959.43    301.20 o 
   8   5   9     1551.13     1663.04    111.22 o 
   9   5   9     1023.74      943.45    132.49 o 
  10   5   9     1051.51     1153.74     88.39 o 
  11   5   9       87.39      108.44     30.24 o 
  12   5   9      369.81      338.90     56.85 o 
  13   5   9      173.47      263.38     37.99 o 
  14   5   9      135.78      135.75     71.39 o 
  15   5   9       61.41       76.07     33.13 o 
 -16   6   9      229.04      210.02     32.42 o 
 -15   6   9        7.99      130.41     61.95 o 
 -14   6   9      499.02      413.90     91.95 o 
 -13   6   9       21.73       85.30     51.09 o 
 -12   6   9     1448.37     1358.30     57.81 o 
 -11   6   9       63.63       79.37     36.41 o 
 -10   6   9        9.07       86.24     54.68 o 
  -9   6   9     3150.66     2963.77     67.81 o 
  -8   6   9    10335.08     8716.18     96.08 o 
  -7   6   9        1.94      -43.59     69.21 o 
  -6   6   9      403.43      504.06     40.58 o 
  -5   6   9      760.67      839.26     47.41 o 
  -4   6   9      902.40     1095.17     42.96 o 
  -3   6   9       15.68       30.02     38.27 o 
  -2   6   9    20936.45    20465.20    443.07 o 
  -1   6   9      754.88      942.04     50.60 o 
   0   6   9     1773.22     2007.83    144.87 o 
   1   6   9    25074.40    24488.82   2210.58 o 
   2   6   9     5607.34     5477.78    480.77 o 
   3   6   9     1101.49      961.24    110.88 o 
   4   6   9        2.70       53.32     24.98 o 
   5   6   9      103.50      143.82     32.08 o 
   6   6   9      852.49      733.29     48.33 o 
   7   6   9     4913.38     4256.80    480.64 o 
   8   6   9      484.40      455.57     24.34 o 
   9   6   9      369.97      377.91     26.24 o 
  10   6   9     1064.64     1130.51    100.64 o 
  11   6   9       40.05       88.01     25.96 o 
  12   6   9      387.87      452.49     74.40 o 
  13   6   9      149.08      121.20     77.41 o 
  14   6   9     1137.84     1370.00    163.58 o 
  15   6   9      147.07      175.04     40.00 o 
 -16   7   9      161.33      242.62     39.71 o 
 -15   7   9      329.48      343.36     42.03 o 
 -14   7   9      112.61      123.91     30.18 o 
 -13   7   9     1042.31     1113.01     56.24 o 
 -12   7   9      808.12      759.61     54.37 o 
 -11   7   9     4408.59     4084.29     71.86 o 
 -10   7   9      927.36      770.54     56.71 o 
  -9   7   9      739.02      665.09     59.22 o 
  -8   7   9        7.03       19.99     53.44 o 
  -7   7   9      458.96      345.75     57.81 o 
  -6   7   9     1897.94     1954.06     75.48 o 
  -5   7   9      715.98      720.54     52.33 o 
  -4   7   9    26760.41    28634.16   2788.73 o 
  -3   7   9     1676.34     1593.28     51.56 o 
  -2   7   9      491.04      498.86     36.92 o 
  -1   7   9     7531.08     7271.02    458.99 o 
   0   7   9     7677.83     7961.57    483.75 o 
   1   7   9     3148.41     3452.16    339.81 o 
   2   7   9     1381.06     1275.73    107.05 o 
   3   7   9     1627.41     1980.79    160.81 o 
   4   7   9     2870.75     3089.16    346.87 o 
   5   7   9     1410.02     1417.56    172.83 o 
   6   7   9     1451.90     1220.11     71.79 o 
   7   7   9       36.85       68.17     30.68 o 
   8   7   9      117.74       86.15     30.70 o 
   9   7   9        3.95      -25.87     33.53 o 
  10   7   9      677.69      719.91    118.31 o 
  11   7   9      809.82      887.84     64.18 o 
  12   7   9      404.42      380.15     62.68 o 
  13   7   9      394.94      382.45     49.21 o 
  14   7   9        3.84       89.68     51.17 o 
 -16   8   9     1120.54     1013.78     79.21 o 
 -15   8   9        2.56      -30.20     38.50 o 
 -14   8   9      168.62      147.78     30.70 o 
 -13   8   9      267.34      239.82     53.91 o 
 -12   8   9        1.62      102.96     51.40 o 
 -11   8   9       35.05       30.47     53.91 o 
 -10   8   9      396.72      557.45     67.02 o 
  -9   8   9     3227.18     3101.73     81.71 o 
  -8   8   9      243.63      207.94     53.91 o 
  -7   8   9     3847.79     3457.32     93.75 o 
  -6   8   9      700.03      728.26     47.70 o 
  -5   8   9     5878.52     5748.79    345.53 o 
  -4   8   9     4336.71     3895.87     58.28 o 
  -3   8   9       12.06       98.90     57.34 o 
  -2   8   9        0.21       -3.04     32.23 o 
  -1   8   9     4092.78     4462.45    173.06 o 
   0   8   9     4261.66     4538.66    181.00 o 
   1   8   9     7936.77     9089.00    625.94 o 
   2   8   9       26.73       21.20     26.86 o 
   3   8   9      145.73      145.09     31.26 o 
   4   8   9    15132.61    14043.73    942.36 o 
   5   8   9     1624.57     1703.54    217.74 o 
   6   8   9        6.26       31.44     31.46 o 
   7   8   9       18.70       52.64     39.04 o 
   8   8   9      315.60      423.40     27.73 o 
   9   8   9     1478.55     1731.23    145.78 o 
  10   8   9       50.28       80.50     23.77 o 
  11   8   9      427.61      463.75     59.56 o 
  12   8   9       77.67       42.30     37.12 o 
  13   8   9     1031.77      944.58    112.57 o 
  14   8   9      637.56      688.36     92.96 o 
 -16   9   9      256.55      253.13     71.71 o 
 -15   9   9     1028.76     1234.57    149.21 o 
 -14   9   9      988.38     1190.04     61.87 o 
 -13   9   9      853.65      867.10     57.81 o 
 -12   9   9       51.90       20.46     53.28 o 
 -11   9   9     2193.85     2264.62     64.84 o 
 -10   9   9      364.45      450.74     65.46 o 
  -9   9   9      384.66      428.24     66.55 o 
  -8   9   9       41.29       61.09     57.18 o 
  -7   9   9     2288.00     2031.62     55.23 o 
  -6   9   9    17745.05    17810.75    564.57 o 
  -5   9   9       12.06      123.42     55.46 o 
  -4   9   9     4028.67     3583.40     58.90 o 
  -3   9   9     1141.14     1056.77     60.93 o 
  -2   9   9     8087.20     8512.36    510.50 o 
  -1   9   9       22.72       77.52     31.28 o 
   0   9   9     1084.28     1385.34     94.45 o 
   1   9   9     1274.01     1056.78    104.00 o 
   2   9   9       50.85       79.40     28.79 o 
   3   9   9     1544.19     1545.42    166.28 o 
   4   9   9      331.88      274.28     23.90 o 
   5   9   9     1550.25     1593.21    199.13 o 
   6   9   9      840.51      713.25    111.07 o 
   7   9   9      128.41      196.19     30.92 o 
   8   9   9      113.58      129.71     30.71 o 
   9   9   9      334.03      468.16     59.05 o 
  10   9   9       58.18      102.93     61.91 o 
  11   9   9     1730.41     1600.01    101.30 o 
  12   9   9        3.54        5.81     23.40 o 
  13   9   9       15.16       73.60     44.04 o 
  14   9   9       49.30      150.65    150.92 o 
 -15  10   9        0.26       72.75     31.38 o 
 -14  10   9        9.99      -24.69     55.62 o 
 -13  10   9      636.34      826.64     57.97 o 
 -12  10   9      870.77      717.90     58.43 o 
 -11  10   9       98.62      156.86     54.83 o 
 -10  10   9     1111.17     1060.06     60.30 o 
  -9  10   9      603.98      625.88     58.43 o 
  -8  10   9     1109.96     1125.67     78.27 o 
  -7  10   9      204.11      190.72     51.32 o 
  -6  10   9      954.52     1002.72     57.50 o 
  -5  10   9    12405.73    13033.10     91.24 o 
  -4  10   9     5430.44     5179.34     72.49 o 
  -3  10   9     2063.23     1845.44     64.37 o 
  -2  10   9     2330.45     2157.83     72.41 o 
  -1  10   9    12057.59    11375.28    102.41 o 
   0  10   9     8394.77     7640.17    476.55 o 
   1  10   9     4180.88     4689.02    379.56 o 
   2  10   9      912.87      972.36     66.60 o 
   3  10   9     1056.35      961.34    118.38 o 
   4  10   9      977.56     1096.66    109.66 o 
   5  10   9     1324.43     1101.59     71.21 o 
   6  10   9     2492.29     2593.32    332.57 o 
   7  10   9       25.93       62.19     38.04 o 
   8  10   9     4778.27     4871.64    669.16 o 
   9  10   9     3005.92     3343.52    395.37 o 
  10  10   9     1195.20     1280.27    187.27 o 
  11  10   9       66.78       89.30     41.93 o 
  12  10   9        6.32       13.66     21.72 o 
  13  10   9      993.51     1190.41    173.53 o 
  14  10   9      466.92      476.66    148.27 o 
 -15  11   9     1311.23     1372.48     51.25 o 
 -14  11   9      197.04      349.35     68.90 o 
 -13  11   9      149.09      226.54     55.93 o 
 -12  11   9      212.71      291.38     54.52 o 
 -11  11   9     2940.95     3447.17     84.21 o 
 -10  11   9     1600.03     1889.66     78.43 o 
  -9  11   9     1986.07     2433.04     84.68 o 
  -8  11   9      372.77      442.48     34.38 o 
  -7  11   9       37.83        3.93     43.98 o 
  -6  11   9      931.57      960.06     57.81 o 
  -5  11   9     3966.60     3929.30     67.96 o 
  -4  11   9     1369.72     1488.92     57.97 o 
  -3  11   9    21101.33    20554.39     98.74 o 
  -2  11   9    28337.99    28391.29    115.30 o 
  -1  11   9     1971.05     2036.29     43.58 o 
   0  11   9     1000.22     1122.15    106.47 o 
   1  11   9      351.47      360.75     46.58 o 
   2  11   9       62.08      115.77     44.19 o 
   3  11   9      102.84      107.65     35.32 o 
   4  11   9      937.45      891.43     56.06 o 
   5  11   9      424.63      378.07     36.10 o 
   6  11   9     5497.92     5206.97    745.37 o 
   7  11   9     2421.78     2421.33    354.67 o 
   8  11   9      481.67      616.25    102.42 o 
   9  11   9      141.26      204.45     26.88 o 
  10  11   9     2314.67     2228.37    255.71 o 
  11  11   9     2551.12     2769.59    318.54 o 
  12  11   9     1352.56     1437.23    206.12 o 
  13  11   9        0.09      121.92     55.98 o 
  14  11   9      179.73      253.29     33.91 o 
 -15  12   9        0.50      -15.03     31.67 o 
 -14  12   9       31.99       56.56     55.77 o 
 -13  12   9      413.01      555.10     71.71 o 
 -12  12   9     2853.00     3030.64     75.62 o 
 -11  12   9     1903.04     2380.39     82.18 o 
 -10  12   9      174.79      258.57     57.65 o 
  -9  12   9      277.19      267.00     69.53 o 
  -8  12   9      426.88      423.37     68.98 o 
  -7  12   9     1349.85     1333.61     56.24 o 
  -6  12   9     1012.97      960.84     42.65 o 
  -5  12   9    15662.45    17011.93     97.49 o 
  -4  12   9      725.25      690.86     56.24 o 
  -3  12   9     2755.55     2909.56     64.84 o 
  -2  12   9      377.44      346.37     55.62 o 
  -1  12   9     4025.08     4057.01    155.20 o 
   0  12   9     6928.25     6284.25    302.82 o 
   1  12   9       97.80      107.50     31.34 o 
   2  12   9      241.66      324.34     28.46 o 
   3  12   9     5612.23     5662.44    440.79 o 
   4  12   9     1756.38     2008.00    172.95 o 
   5  12   9     1064.23     1090.63     97.80 o 
   6  12   9        4.76       57.84     28.18 o 
   7  12   9     2589.61     2196.73    344.84 o 
   8  12   9     1992.50     2005.31    194.52 o 
   9  12   9     2640.40     2746.43    248.27 o 
  10  12   9     2262.25     2390.35    420.90 o 
  11  12   9      213.53      314.87     29.82 o 
  12  12   9     1465.98     1488.61    155.26 o 
  13  12   9       15.67       -5.80     42.75 o 
 -15  13   9     1705.62     1843.14    419.49 o 
 -14  13   9       74.52      235.92     69.53 o 
 -13  13   9        9.97       53.28     56.56 o 
 -12  13   9      644.03      873.66     74.37 o 
 -11  13   9      176.56      257.01     67.81 o 
 -10  13   9     1928.44     2474.60     87.34 o 
  -9  13   9        0.39       65.56     42.24 o 
  -8  13   9     2977.67     3125.79     61.71 o 
  -7  13   9     4233.48     4037.10     53.12 o 
  -6  13   9     1547.00     1610.94     44.68 o 
  -5  13   9    11724.78    12030.85     87.50 o 
  -4  13   9        4.02       -5.00     37.81 o 
  -3  13   9     1377.47     1525.48     58.59 o 
  -2  13   9       13.23      -28.43     37.96 o 
  -1  13   9       26.50       50.10     32.62 o 
   0  13   9      595.08      576.85     26.72 o 
   1  13   9      314.87      212.70     24.79 o 
   2  13   9    11943.73    12476.03   1302.59 o 
   3  13   9     2807.89     2936.14    228.16 o 
   4  13   9     1800.79     2167.84    217.69 o 
   5  13   9     5358.31     4950.05    330.85 o 
   6  13   9      349.79      316.01     72.70 o 
   7  13   9     4805.32     4987.12    702.42 o 
   8  13   9     2383.17     2484.52     36.15 o 
   9  13   9        3.68       68.32     62.47 o 
  10  13   9      775.17      816.71    114.80 o 
  11  13   9      429.74      412.65     69.65 o 
  12  13   9      199.36      280.45    101.05 o 
  13  13   9       74.07       63.65     25.01 o 
 -14  14   9      161.83      313.88     71.86 o 
 -13  14   9     1407.30     1792.80     82.80 o 
 -12  14   9     1201.57     1566.87     79.68 o 
 -11  14   9      233.81      285.44     81.09 o 
 -10  14   9        2.14       67.19     45.39 o 
  -9  14   9     1063.20     1054.71     71.39 o 
  -8  14   9     5145.01     5418.53     67.49 o 
  -7  14   9     1233.47     1132.55     42.03 o 
  -6  14   9       20.80      121.71     36.88 o 
  -5  14   9     3840.24     3452.79     52.65 o 
  -4  14   9      774.46      804.92     41.56 o 
  -3  14   9     3385.60     3544.97     52.18 o 
  -2  14   9        0.81      -53.92     65.31 o 
  -1  14   9     1691.05     1588.17     91.03 o 
   0  14   9      765.45      658.99     26.64 o 
   1  14   9     7852.74     7773.44    634.97 o 
   2  14   9       44.11       69.04     24.73 o 
   3  14   9     3139.60     3183.78    344.23 o 
   4  14   9     1023.00     1112.14     98.78 o 
   5  14   9     6307.88     6407.36    354.73 o 
   6  14   9     4482.83     4389.83    472.78 o 
   7  14   9      628.12      739.44     75.35 o 
   8  14   9      826.85      944.20     55.44 o 
   9  14   9      804.20      902.67    146.25 o 
  10  14   9      273.81      280.48     27.68 o 
  11  14   9       69.81       61.72     77.70 o 
  12  14   9      273.77      167.44     24.79 o 
  13  14   9       62.06       79.88     32.65 o 
 -14  15   9        1.75       39.53     59.22 o 
 -13  15   9      376.06      544.79     74.06 o 
 -12  15   9     1402.89     1494.07     83.27 o 
 -11  15   9     3985.71     3787.68    536.98 o 
 -10  15   9     4412.49     5163.19    205.37 o 
  -9  15   9      707.20      671.34     39.21 o 
  -8  15   9       17.89      -36.41     36.41 o 
  -7  15   9     2135.71     2217.28     58.12 o 
  -6  15   9      260.29      236.54     52.50 o 
  -5  15   9      549.81      526.66     39.68 o 
  -4  15   9      187.59      231.69     36.25 o 
  -3  15   9      157.74      151.23     37.65 o 
  -2  15   9     1911.91     1870.47    190.87 o 
  -1  15   9     2664.60     2444.68    190.91 o 
   0  15   9       22.37      -21.63     62.21 o 
   1  15   9     1805.54     1869.99    145.67 o 
   2  15   9    11021.37    11966.88   1162.25 o 
   3  15   9     3185.98     3498.83    352.50 o 
   4  15   9     2098.15     1947.78    156.11 o 
   5  15   9     1689.89     1404.86    117.62 o 
   6  15   9    13019.23    13408.92   1564.45 o 
   7  15   9      820.65     1009.34    145.69 o 
   8  15   9       97.13      169.33     82.88 o 
   9  15   9      747.23      739.61    109.89 o 
  10  15   9      206.84      235.28     54.46 o 
  11  15   9      180.98      142.01     38.37 o 
  12  15   9        1.39       76.24     26.23 o 
  13  15   9      163.60      126.52     25.82 o 
 -14  16   9      597.57      643.69     78.43 o 
 -13  16   9     2509.08     2840.03    109.21 o 
 -12  16   9      461.77      436.23    114.91 o 
 -11  16   9     1827.58     1993.52     54.18 o 
 -10  16   9      541.29      608.85     52.81 o 
  -9  16   9    10010.93     9049.27     68.27 o 
  -8  16   9     4653.43     4174.12     53.28 o 
  -7  16   9      614.50      799.61     52.34 o 
  -6  16   9       63.46      209.20     51.56 o 
  -5  16   9      732.98      762.11     40.47 o 
  -4  16   9     1115.45     1124.42     42.34 o 
  -3  16   9      225.36      160.77     53.28 o 
  -2  16   9      231.44      289.95     34.05 o 
  -1  16   9     1277.14     1386.90    180.51 o 
   0  16   9       74.83      123.26     30.83 o 
   1  16   9     8600.96     8132.99    516.61 o 
   2  16   9      173.33      181.53     27.84 o 
   3  16   9      276.75      356.75     44.02 o 
   4  16   9     2680.81     3011.85    233.52 o 
   5  16   9      957.16      903.46    100.00 o 
   6  16   9      816.49      826.30     83.25 o 
   7  16   9     1126.48      865.63     48.04 o 
   8  16   9     1109.87     1247.79    141.06 o 
   9  16   9      132.94      161.54     26.44 o 
  10  16   9       40.68       48.12     75.98 o 
  11  16   9       73.99      119.31     31.50 o 
  12  16   9      253.63      208.62     62.30 o 
 -13  17   9      136.42      133.94     69.60 o 
 -12  17   9      246.59      270.44     53.59 o 
 -11  17   9     2632.46     2509.45     62.02 o 
 -10  17   9      134.88       76.56     35.78 o 
  -9  17   9      834.45      737.11     56.09 o 
  -8  17   9        8.48      -47.19     50.46 o 
  -7  17   9     1818.57     1959.65     45.46 o 
  -6  17   9     1559.03     1552.19     42.80 o 
  -5  17   9      138.00      117.64     54.52 o 
  -4  17   9       90.60      242.32     54.68 o 
  -3  17   9        2.20       66.71     53.91 o 
  -2  17   9      171.49      182.21     40.50 o 
  -1  17   9       44.41       67.03     35.44 o 
   0  17   9     1527.05     1441.30    140.04 o 
   1  17   9     5652.24     5990.86    676.15 o 
   2  17   9     1338.29     1414.01    124.74 o 
   3  17   9     1282.20     1261.21    113.62 o 
   4  17   9      291.47      313.14     45.93 o 
   5  17   9      445.93      589.94    122.84 o 
   6  17   9     6457.04     6182.22    355.29 o 
   7  17   9     1342.29     1253.69    120.73 o 
   8  17   9      154.35      129.77     25.28 o 
   9  17   9      191.17      237.37     31.23 o 
  10  17   9      319.85      268.90     74.02 o 
  11  17   9      382.55      386.56     94.75 o 
  12  17   9        8.11      -36.96     41.19 o 
 -13  18   9      466.28      208.41     57.50 o 
 -12  18   9      101.39       73.43     39.21 o 
 -11  18   9      109.20       65.93     38.12 o 
 -10  18   9        9.01      -52.03     52.03 o 
  -9  18   9     3924.10     3584.50     52.34 o 
  -8  18   9      137.72      117.02     38.90 o 
  -7  18   9     3215.45     3469.19     66.24 o 
  -6  18   9      571.08      629.94     39.37 o 
  -5  18   9       38.48      118.74     52.65 o 
  -4  18   9     6609.00     7068.22     74.53 o 
  -3  18   9     1161.71     1386.74     57.50 o 
  -2  18   9      819.43      882.70    126.82 o 
  -1  18   9     1249.68     1195.12    105.12 o 
   0  18   9     2285.58     2404.46    228.13 o 
   1  18   9       36.89       34.30     46.49 o 
   2  18   9       25.70        1.35     47.41 o 
   3  18   9     1286.56     1254.25    103.85 o 
   4  18   9     1164.32     1192.78    106.25 o 
   5  18   9     2620.24     2703.94    346.92 o 
   6  18   9      747.70      738.95     52.60 o 
   7  18   9     2276.79     2300.04    129.61 o 
   8  18   9      404.79      393.89     63.05 o 
   9  18   9     1279.16     1033.44    123.46 o 
  10  18   9        1.16       25.89     31.07 o 
  11  18   9       87.25      101.41     41.87 o 
 -12  19   9       85.47       74.37     55.30 o 
 -11  19   9       49.44      -54.21     54.21 o 
 -10  19   9       10.90      -52.65     52.65 o 
  -9  19   9       30.79       -1.57     52.18 o 
  -8  19   9       28.06       85.62     52.97 o 
  -7  19   9       53.38      -30.94     52.97 o 
  -6  19   9      320.53      356.21     54.83 o 
  -5  19   9     2715.80     2918.00     62.49 o 
  -4  19   9        0.56      156.24     52.34 o 
  -3  19   9      745.93     1063.49     55.46 o 
  -2  19   9     2540.52     2674.00    265.77 o 
  -1  19   9     1297.12     1393.13    183.57 o 
   0  19   9      128.27      112.15     28.74 o 
   1  19   9      261.10      391.72     27.18 o 
   2  19   9        6.31       -0.53     34.12 o 
   3  19   9      159.74      213.84     30.81 o 
   4  19   9       10.23       50.23     63.25 o 
   5  19   9        4.97        9.21     31.33 o 
   6  19   9      165.34      217.67     30.42 o 
   7  19   9     3661.04     3050.52    229.71 o 
   8  19   9      389.68      525.32     94.58 o 
   9  19   9       83.48       83.33     24.74 o 
  10  19   9     1326.22     1185.42    157.29 o 
  11  19   9      186.45      152.13     59.21 o 
 -12  20   9      202.49      184.82     56.09 o 
 -11  20   9        0.26       47.19     54.05 o 
 -10  20   9       61.60      142.64     37.18 o 
  -9  20   9        3.49       92.96     52.18 o 
  -8  20   9       46.65      202.63     52.50 o 
  -7  20   9      433.00      497.14     39.06 o 
  -6  20   9        0.27      -52.50     52.50 o 
  -5  20   9     1891.39     2072.60     45.62 o 
  -4  20   9      960.49     1185.82     59.37 o 
  -3  20   9      398.60      585.72     54.83 o 
  -2  20   9     1523.83     1607.70    142.63 o 
  -1  20   9      148.17      155.67     36.24 o 
   0  20   9     6682.66     6293.18    545.36 o 
   1  20   9       39.33       95.28     32.45 o 
   2  20   9        4.20      -24.37     30.37 o 
   3  20   9      241.55      257.53     60.08 o 
   4  20   9      157.03      205.08     30.49 o 
   5  20   9        5.79      136.54     97.81 o 
   6  20   9      314.90      304.95     46.69 o 
   7  20   9      332.83      195.65     31.22 o 
   8  20   9      175.48      261.73     27.00 o 
   9  20   9      981.52      685.42     27.73 o 
  10  20   9       68.96        4.68     27.88 o 
 -11  21   9      441.63      513.08     42.34 o 
 -10  21   9     1237.78     1225.66     60.46 o 
  -9  21   9       58.47      108.11     36.72 o 
  -8  21   9      725.85      679.00     44.37 o 
  -7  21   9      297.87      239.82     53.44 o 
  -6  21   9        2.95      -38.27     38.27 o 
  -5  21   9      166.41      190.91     54.21 o 
  -4  21   9      244.26      384.02     39.06 o 
  -3  21   9      768.15      784.14     42.80 o 
  -2  21   9      158.93      233.94     48.91 o 
  -1  21   9     3712.37     3887.07    403.30 o 
   0  21   9      966.19     1092.65    163.19 o 
   1  21   9       92.81       83.89     26.53 o 
   2  21   9      196.25      232.31     27.76 o 
   3  21   9      113.94       91.60     30.17 o 
   4  21   9        9.01       23.58     41.10 o 
   5  21   9       85.64      180.30     30.49 o 
   6  21   9       61.29      103.94     55.89 o 
   7  21   9       56.85      112.13     34.02 o 
   8  21   9       43.43      128.77     35.12 o 
   9  21   9      701.87      593.79    110.10 o 
  10  21   9      272.21      180.57     29.86 o 
 -11  22   9       93.49      118.11     57.50 o 
 -10  22   9      250.83      303.88     56.56 o 
  -9  22   9        7.59      178.27     54.83 o 
  -8  22   9      568.14      675.24     58.28 o 
  -7  22   9      330.71      374.49     56.56 o 
  -6  22   9      330.75      282.94     55.30 o 
  -5  22   9      336.50      358.87     54.52 o 
  -4  22   9      246.30      190.30     38.12 o 
  -3  22   9      691.22      625.41     41.41 o 
  -2  22   9       45.19       93.64     42.52 o 
  -1  22   9      509.37      427.48     32.93 o 
   0  22   9       40.31       31.38     30.63 o 
   1  22   9     1152.81     1285.07    187.04 o 
   2  22   9       80.08       44.20     34.44 o 
   3  22   9      101.58      139.93     23.60 o 
   4  22   9      163.74      161.75     27.15 o 
   5  22   9      619.14      643.02     43.24 o 
   6  22   9      531.19      516.13     32.32 o 
   7  22   9      951.19      988.87    149.34 o 
   8  22   9       40.96       42.29     64.29 o 
   9  22   9      563.74      419.35     62.64 o 
 -10  23   9       56.99       41.09     41.41 o 
  -9  23   9        5.95      -38.59     38.59 o 
  -8  23   9      499.05      305.44     42.65 o 
  -7  23   9      548.63      439.33     41.72 o 
  -6  23   9      404.44      387.93     40.15 o 
  -5  23   9       29.66      -17.50     37.96 o 
  -4  23   9      783.69      903.35     56.87 o 
  -3  23   9      284.70      450.27     53.91 o 
  -2  23   9      336.55      340.33     45.94 o 
  -1  23   9     2748.49     2654.24    310.73 o 
   0  23   9     3320.43     3647.52    364.59 o 
   1  23   9      236.52      232.79     31.95 o 
   2  23   9       30.16       50.14     27.21 o 
   3  23   9        2.67       48.81     26.61 o 
   4  23   9       54.93      100.22     37.58 o 
   5  23   9       73.41       78.82     27.34 o 
   6  23   9      368.42      266.44     33.08 o 
   7  23   9        7.50      -27.98     31.97 o 
   8  23   9        9.45      -27.87     27.87 o 
  -9  24   9       49.92       44.99     56.09 o 
  -8  24   9        1.10       40.15     38.43 o 
  -7  24   9     1738.92     1791.39     63.75 o 
  -6  24   9      291.71      365.59     55.15 o 
  -5  24   9       18.93      -13.60     53.91 o 
  -4  24   9      598.61      687.28     56.87 o 
  -3  24   9       78.81      162.48     53.91 o 
  -2  24   9      548.78      588.84     56.87 o 
  -1  24   9      422.96      482.49     49.48 o 
   0  24   9        3.57       16.41     29.71 o 
   1  24   9      745.90      791.16     98.48 o 
   2  24   9      222.91      308.68     92.83 o 
   3  24   9      262.11      197.61     33.39 o 
   4  24   9       25.16       65.75     27.08 o 
   5  24   9       99.33       73.83     27.93 o 
   6  24   9        0.16       18.85     57.43 o 
   7  24   9      246.93      147.11     25.73 o 
   8  24   9      323.33      220.45     42.13 o 
  -8  25   9        6.56       70.00     55.62 o 
  -7  25   9      218.04      276.22     42.03 o 
  -6  25   9       43.53       45.46     54.83 o 
  -5  25   9       12.64       25.31     54.21 o 
  -4  25   9      370.86      479.49     41.25 o 
  -3  25   9       94.57       66.40     55.77 o 
  -2  25   9      318.10      496.05     54.68 o 
  -1  25   9       34.49       58.77     36.80 o 
   0  25   9      963.09      988.54     87.23 o 
   1  25   9       69.68       53.06     29.55 o 
   2  25   9        1.31       10.29     31.18 o 
   3  25   9      189.96      181.95     54.08 o 
   4  25   9      198.57      134.18     32.70 o 
   5  25   9      627.18      527.71     33.36 o 
   6  25   9       20.96      -15.01     46.04 o 
   7  25   9        2.81       48.25     52.91 o 
  -7  26   9       50.66      -22.81     58.43 o 
  -6  26   9        5.61       42.34     38.43 o 
  -5  26   9      342.31      262.01     41.56 o 
  -4  26   9      151.42      205.29     55.62 o 
  -3  26   9        5.15      -25.00     40.31 o 
  -2  26   9        4.39      -11.09     38.59 o 
  -1  26   9      107.87      131.59     37.52 o 
   0  26   9       28.85       75.93     29.80 o 
   1  26   9      309.77      318.89     71.96 o 
   2  26   9        5.32      -33.14     36.62 o 
   3  26   9       78.20      120.51     32.47 o 
   4  26   9       94.82       80.75     28.50 o 
   5  26   9       13.49       29.69     32.83 o 
   6  26   9        1.53       43.45     23.14 o 
  -6  27   9       65.70       -9.53     57.97 o 
  -5  27   9      498.73      639.63     60.15 o 
  -4  27   9      273.98      349.80     59.37 o 
  -3  27   9      265.27      236.22     58.43 o 
  -2  27   9       26.77       35.15     56.71 o 
  -1  27   9      123.49      130.55     41.78 o 
   0  27   9      127.27      162.91     40.50 o 
   1  27   9      926.15      975.07    173.85 o 
   2  27   9      187.94      201.16     49.99 o 
   3  27   9       99.00      145.02     34.70 o 
   4  27   9      400.87      251.90     52.93 o 
  -4  28   9       14.35       12.97     57.81 o 
  -3  28   9      365.31      317.94     58.43 o 
  -2  28   9        1.62      106.86     56.56 o 
  -1  28   9      145.96       87.13     34.09 o 
   0  28   9       16.28       85.98     48.00 o 
   1  28   9      245.51      287.19     62.06 o 
   2  28   9      615.95      447.44     42.31 o 
 -16   0  10     7563.75     7757.68     84.99 o 
 -15   0  10      258.86      349.19     38.59 o 
 -14   0  10     1244.98     1173.01     57.03 o 
 -13   0  10       78.90      104.68     49.84 o 
 -12   0  10      224.53      239.04     52.34 o 
  -6   0  10       96.76      142.64     55.30 o 
  -5   0  10       37.91       23.12     56.09 o 
  -4   0  10     9910.40    10237.59    101.55 o 
  -3   0  10    52849.64    53075.84   5855.91 o 
  -2   0  10    43300.23    48208.21   3049.70 o 
  -1   0  10     7066.85     7808.09    278.41 o 
   0   0  10    10577.64    12502.87    155.69 o 
   1   0  10     3371.20     4214.96    226.85 o 
   2   0  10    13602.13    17836.78   1732.64 o 
   3   0  10    17676.42    19211.13   2174.09 o 
   4   0  10     1247.30     1308.11    103.19 o 
   5   0  10     3832.92     3516.86    672.12 o 
   6   0  10     6545.06     5549.41    610.96 o 
   7   0  10        3.17       63.40     30.22 o 
   8   0  10        0.04       -9.14     26.45 o 
   9   0  10      533.13      669.33     47.19 o 
  10   0  10     5774.56     5461.26    790.08 o 
  11   0  10     1961.73     2316.50     46.87 o 
  12   0  10      997.16     1124.11     56.87 o 
  13   0  10      457.68      462.15     55.77 o 
  14   0  10      631.81      745.40     59.06 o 
  15   0  10      125.88      191.23     57.65 o 
 -16   1  10     1066.44     1073.60     43.18 o 
 -15   1  10      235.54      300.43     38.43 o 
 -14   1  10     4444.73     4034.05    211.54 o 
 -13   1  10      217.09      201.43     36.73 o 
 -12   1  10       34.08       86.89     36.68 o 
 -11   1  10       79.27       55.93     36.41 o 
  -6   1  10      471.84      505.84     41.64 o 
  -5   1  10    10665.77    10010.31    120.69 o 
  -4   1  10    16000.30    16808.63    161.08 o 
  -3   1  10     5020.67     4841.37    292.69 o 
  -2   1  10    14613.41    16028.42    595.20 o 
  -1   1  10    36409.03    43357.68    869.46 o 
   0   1  10    21431.03    26026.00    440.24 o 
   1   1  10     8888.83    10231.43    386.06 o 
   2   1  10     5004.39     6034.68    421.61 o 
   3   1  10       10.16        7.55     46.84 o 
   4   1  10      452.80      358.17     22.73 o 
   5   1  10     2969.37     2817.51    213.57 o 
   6   1  10     2706.90     2455.52    131.54 o 
   7   1  10     3072.26     3057.70    257.64 o 
   8   1  10       60.01       59.01     26.49 o 
   9   1  10      386.78      427.27     31.19 o 
  10   1  10      473.38      379.42     46.39 o 
  11   1  10       49.11       -6.76     29.73 o 
  12   1  10     1828.96     2097.99     37.04 o 
  13   1  10      957.85     1019.06     38.90 o 
  14   1  10       10.87       71.21     31.73 o 
  15   1  10        1.01       84.99     76.72 o 
 -16   2  10      672.51      629.79     79.29 o 
 -15   2  10      569.31      540.46     38.76 o 
 -14   2  10      662.48      627.80     35.00 o 
 -13   2  10       93.91       70.59    130.61 o 
 -12   2  10      588.70      566.66     52.34 o 
 -11   2  10      521.42      405.43     52.65 o 
  -6   2  10     3533.09     3422.40     95.77 o 
  -5   2  10      437.17      392.54     41.92 o 
  -4   2  10     7942.74     8025.69    199.12 o 
  -3   2  10    33922.78    36560.56   2130.03 o 
  -2   2  10     9264.35     9880.86    457.40 o 
  -1   2  10     3557.34     3784.65     89.27 o 
   0   2  10     1832.11     2203.89     81.46 o 
   1   2  10     2932.80     2811.36    123.26 o 
   2   2  10     1881.76     3080.86    184.76 o 
   3   2  10      501.53      383.97     38.85 o 
   4   2  10     2265.08     2189.92    169.80 o 
   5   2  10     1211.03     1241.52     67.92 o 
   6   2  10      842.30      731.50     28.53 o 
   7   2  10      112.33      111.25     24.20 o 
   8   2  10     2565.55     2251.41    141.23 o 
   9   2  10      323.10      256.27     27.31 o 
  10   2  10      907.73      988.71     78.34 o 
  11   2  10      641.50      625.15     53.98 o 
  12   2  10      333.17      357.51     32.32 o 
  13   2  10      460.24      655.46     96.40 o 
  14   2  10      200.32      199.30     62.81 o 
  15   2  10      216.60      209.14    100.30 o 
 -16   3  10      166.09      236.28     39.36 o 
 -15   3  10      229.11      220.82     30.89 o 
 -14   3  10       50.79      101.85     36.63 o 
 -13   3  10     4800.04     4267.24    321.92 o 
 -12   3  10      495.76      399.65     54.37 o 
 -11   3  10      118.00      137.80     52.18 o 
 -10   3  10     5418.58     4582.21     71.55 o 
  -6   3  10     6783.05     6264.84     58.72 o 
  -5   3  10      348.82      394.54     33.47 o 
  -4   3  10    11952.00    12633.22    547.37 o 
  -3   3  10      439.19      462.01     27.01 o 
  -2   3  10     2362.92     2852.64    104.30 o 
  -1   3  10      354.16      327.72     33.12 o 
   0   3  10    26560.80    28586.49   1447.20 o 
   1   3  10     1332.71     1677.61     85.77 o 
   2   3  10      913.98      835.69     44.09 o 
   3   3  10      475.68      471.65     44.14 o 
   4   3  10     1706.80     1363.95    131.21 o 
   5   3  10     7503.05     6949.99    451.47 o 
   6   3  10     2786.05     2248.56    153.70 o 
   7   3  10     1997.23     1508.19    136.50 o 
   8   3  10      444.74      403.75     41.25 o 
   9   3  10     2619.01     2649.20    259.30 o 
  10   3  10      272.48      297.61     75.08 o 
  11   3  10       24.24      120.04     54.67 o 
  12   3  10       13.11      119.19     80.07 o 
  13   3  10      571.74      766.89     60.54 o 
  14   3  10      912.70      810.29     80.54 o 
  15   3  10       36.29       42.47     32.71 o 
 -16   4  10        5.84       92.33    110.23 o 
 -15   4  10     2105.16     2129.10     43.21 o 
 -14   4  10      114.61      120.52     41.09 o 
 -13   4  10        8.76      116.40     51.40 o 
 -12   4  10       56.35       56.09     51.09 o 
 -11   4  10     3080.65     2914.71     52.34 o 
 -10   4  10     5199.10     4289.90     72.80 o 
  -9   4  10       95.67      128.26     53.44 o 
  -6   4  10     5029.96     4671.84     48.76 o 
  -5   4  10      285.81      263.32     39.06 o 
  -4   4  10      461.01      621.52     52.03 o 
  -3   4  10     2637.61     2637.56    155.90 o 
  -2   4  10     4013.54     4040.56    100.98 o 
  -1   4  10     1360.12     1544.55     35.28 o 
   0   4  10     1253.65     1468.74     63.32 o 
   1   4  10     3842.57     4925.32    233.65 o 
   2   4  10     3177.69     2674.94    144.16 o 
   3   4  10    11947.19    11591.87    579.03 o 
   4   4  10     4832.56     4179.97    360.85 o 
   5   4  10      808.01      736.23     72.68 o 
   6   4  10     1018.21      893.50     56.13 o 
   7   4  10     4561.81     4154.95    298.39 o 
   8   4  10        1.32       89.05     29.90 o 
   9   4  10      709.75      876.56    100.47 o 
  10   4  10      217.42      119.61     42.30 o 
  11   4  10      473.88      456.01     24.28 o 
  12   4  10     1049.91     1184.79     34.59 o 
  13   4  10      281.13      386.48     64.53 o 
  14   4  10       25.03       30.39     28.06 o 
  15   4  10       26.53       28.28     39.84 o 
 -16   5  10       75.11      124.99     38.59 o 
 -15   5  10      147.90      141.76     50.46 o 
 -14   5  10       95.85      213.36     50.54 o 
 -13   5  10     1737.20     2075.58     60.30 o 
 -12   5  10       11.00       49.68     50.93 o 
 -11   5  10       14.77       37.81     51.71 o 
 -10   5  10      856.67      615.88     58.43 o 
  -9   5  10      723.65      534.17     57.34 o 
  -8   5  10     5076.61     4175.69     76.86 o 
  -6   5  10     6408.44     6950.14     61.19 o 
  -5   5  10      752.20      817.56     46.31 o 
  -4   5  10     8909.19     9369.72    582.53 o 
  -3   5  10     1406.57     1496.68     87.92 o 
  -2   5  10     6849.95     6470.30    165.23 o 
  -1   5  10     1239.40     1436.38     49.91 o 
   0   5  10     6083.69     6500.09    313.56 o 
   1   5  10     4567.16     5998.00    360.54 o 
   2   5  10     5292.44     4915.88    399.71 o 
   3   5  10      221.95      247.26     22.23 o 
   4   5  10     1362.35     1131.42     84.91 o 
   5   5  10     6217.65     5673.85    453.00 o 
   6   5  10     2612.53     2604.02    145.37 o 
   7   5  10     4572.67     4578.07    524.30 o 
   8   5  10      221.58      199.81     26.84 o 
   9   5  10      687.64      729.32     74.06 o 
  10   5  10     1366.39     1392.73    139.19 o 
  11   5  10        2.01       28.58     53.07 o 
  12   5  10      271.47      341.17     26.70 o 
  13   5  10       15.47       61.48     38.73 o 
  14   5  10       90.30      218.29     39.60 o 
 -16   6  10       11.43       62.80     40.07 o 
 -15   6  10      609.07      500.69    170.69 o 
 -14   6  10      113.93       46.22     37.56 o 
 -13   6  10     1409.35     1434.86     59.22 o 
 -12   6  10     2205.26     1962.62     61.40 o 
 -11   6  10     5779.00     4298.33     61.71 o 
 -10   6  10     5389.89     5073.57     86.56 o 
  -9   6  10        3.14       19.38     52.34 o 
  -8   6  10     3069.05     2510.23     79.52 o 
  -7   6  10     1380.60     1658.36    214.19 o 
  -6   6  10      654.14      697.42    101.63 o 
  -5   6  10      990.66     1047.79     37.08 o 
  -4   6  10     2016.93     1975.22    272.39 o 
  -3   6  10      634.24      566.57     49.35 o 
  -2   6  10     3158.37     3508.19    111.70 o 
  -1   6  10     5110.01     6019.73    308.58 o 
   0   6  10     3461.19     3617.05    203.61 o 
   1   6  10      251.11      199.99     28.11 o 
   2   6  10    30331.88    31343.08   2745.41 o 
   3   6  10      391.93      472.11     30.45 o 
   4   6  10      969.87      863.91    103.73 o 
   5   6  10      178.08      153.82     24.16 o 
   6   6  10     2620.43     2476.97    372.60 o 
   7   6  10      740.88      811.16    134.11 o 
   8   6  10     3703.09     3838.59    429.03 o 
   9   6  10      139.35      221.25     70.16 o 
  10   6  10      316.11      367.47     66.13 o 
  11   6  10     1065.27     1238.68    129.41 o 
  12   6  10        6.61       89.71     21.52 o 
  13   6  10      154.60      131.21     38.33 o 
  14   6  10      549.00      809.63    165.92 o 
 -16   7  10       13.53      -27.30     49.76 o 
 -15   7  10        7.97      -17.86     31.01 o 
 -14   7  10      733.83      862.26     56.24 o 
 -13   7  10      385.11      276.69     53.28 o 
 -12   7  10       69.84      112.49     52.97 o 
 -11   7  10       69.42      156.24     52.34 o 
 -10   7  10     2830.44     2393.05     67.34 o 
  -9   7  10     1730.07     1619.21     62.34 o 
  -8   7  10     6190.74     5599.14     96.87 o 
  -7   7  10     3624.47     3362.39     94.11 o 
  -6   7  10       49.81      116.15     30.19 o 
  -5   7  10     4969.08     5191.82    576.54 o 
  -4   7  10     1642.19     1717.49     89.29 o 
  -3   7  10      299.96      290.57     51.15 o 
  -2   7  10     4291.99     3549.19    101.16 o 
  -1   7  10    15725.28    16399.96   1035.38 o 
   0   7  10     4049.10     4175.81    284.48 o 
   1   7  10     5157.60     6057.11    439.58 o 
   2   7  10       87.16       94.11     23.77 o 
   3   7  10     5791.46     5882.19    431.71 o 
   4   7  10    12623.47    13108.06   1519.20 o 
   5   7  10      276.35      362.49     57.97 o 
   6   7  10     5383.91     5573.07    593.51 o 
   7   7  10       91.65      223.90     97.77 o 
   8   7  10     1562.48     1666.42    213.95 o 
   9   7  10      971.54      969.24    133.70 o 
  10   7  10      352.31      433.89     41.99 o 
  11   7  10      171.64      185.95     52.80 o 
  12   7  10      418.97      429.40    118.67 o 
  13   7  10       62.23      117.32     30.63 o 
  14   7  10      631.75      793.27    103.51 o 
 -16   8  10      382.27      375.08     40.79 o 
 -15   8  10       62.72      170.94    117.41 o 
 -14   8  10      315.11      288.25     54.83 o 
 -13   8  10      898.32      886.32     57.81 o 
 -12   8  10     1921.56     2091.67     63.90 o 
 -11   8  10     1725.89     1781.23     62.49 o 
 -10   8  10      205.41      243.72     65.31 o 
  -9   8  10      334.38      370.12     56.24 o 
  -8   8  10      384.14      355.43     55.62 o 
  -7   8  10     2956.86     2452.50     66.00 o 
  -6   8  10     2415.89     2327.52    123.75 o 
  -5   8  10     9047.35     8768.05     70.31 o 
  -4   8  10       36.54       66.71     55.77 o 
  -3   8  10     1664.17     1307.84     61.55 o 
  -2   8  10     1387.98     1468.89     55.74 o 
  -1   8  10       14.26       55.41     47.79 o 
   0   8  10    10413.58    10796.97    200.68 o 
   1   8  10     2019.80     2108.00    149.49 o 
   2   8  10      520.19      528.66     44.56 o 
   3   8  10       19.30      -11.62     61.77 o 
   4   8  10     5484.98     5401.97    595.97 o 
   5   8  10      188.57      148.24     23.91 o 
   6   8  10     1016.29     1081.94    154.41 o 
   7   8  10      180.27      183.69     49.65 o 
   8   8  10       26.21       20.10     29.15 o 
   9   8  10     1403.75     1351.67    261.73 o 
  10   8  10      351.68      319.57     71.19 o 
  11   8  10        4.61       21.42     48.38 o 
  12   8  10       12.62      -10.98     42.69 o 
  13   8  10       35.64       96.95     31.90 o 
  14   8  10      635.29      596.22     42.96 o 
 -16   9  10      229.91      197.77     41.63 o 
 -15   9  10       59.89       33.16     77.18 o 
 -14   9  10     3611.97     3793.54     73.74 o 
 -13   9  10      134.86       63.28     52.97 o 
 -12   9  10      605.54      767.11     56.87 o 
 -11   9  10      735.77      722.59     70.00 o 
 -10   9  10      169.58      168.57     53.44 o 
  -9   9  10        8.75       33.75     65.93 o 
  -8   9  10      213.57      311.62     47.89 o 
  -7   9  10       18.57       26.68     30.48 o 
  -6   9  10      647.21      908.01     49.05 o 
  -5   9  10    10835.24    10847.22     75.93 o 
  -4   9  10     4544.64     4056.94     56.40 o 
  -3   9  10     3639.88     3696.98     55.77 o 
  -2   9  10      847.80      661.95     33.83 o 
  -1   9  10       14.72       25.86     35.85 o 
   0   9  10     1128.63     1422.13     51.91 o 
   1   9  10     5870.11     6718.98    444.67 o 
   2   9  10     4157.33     4571.99    337.05 o 
   3   9  10     2103.54     2123.83    188.43 o 
   4   9  10      641.24      695.36     70.73 o 
   5   9  10     1593.66     1757.40    162.78 o 
   6   9  10     2221.16     2579.23    325.34 o 
   7   9  10      276.71      278.47     34.63 o 
   8   9  10     5229.68     5012.34    819.25 o 
   9   9  10     1318.83     1545.61    172.49 o 
  10   9  10        4.59      -14.80     23.21 o 
  11   9  10      512.85      623.79     87.73 o 
  12   9  10      140.51      185.88     24.05 o 
  13   9  10       82.19      127.87     48.74 o 
  14   9  10      160.85      252.47     80.85 o 
 -15  10  10       43.44       53.33     38.90 o 
 -14  10  10       30.58       57.03     55.30 o 
 -13  10  10      292.08      354.03     56.71 o 
 -12  10  10       34.85       67.81     64.37 o 
 -11  10  10     1454.58     1545.47     63.59 o 
 -10  10  10      140.48      200.30     67.81 o 
  -9  10  10     1626.94     1559.07     65.61 o 
  -8  10  10     2663.12     2340.10    260.99 o 
  -7  10  10      810.72      685.48     71.45 o 
  -6  10  10     3351.58     3296.08     64.37 o 
  -5  10  10     1010.51     1161.29     60.62 o 
  -4  10  10      436.08      412.46     55.93 o 
  -3  10  10      144.96      144.83     40.15 o 
  -2  10  10    11195.54    11556.29    571.83 o 
  -1  10  10        1.41       13.77     35.25 o 
   0  10  10      400.41      614.03     37.55 o 
   1  10  10     1401.98     1650.95     99.46 o 
   2  10  10     1624.09     1607.80    151.20 o 
   3  10  10      827.17      997.39    106.75 o 
   4  10  10      988.57     1136.90    118.84 o 
   5  10  10      880.27      881.08    173.32 o 
   6  10  10      199.15      207.65     24.38 o 
   7  10  10      898.85      757.88     64.59 o 
   8  10  10       90.66      137.57     26.57 o 
   9  10  10      156.33      217.54     30.32 o 
  10  10  10      577.77      750.74    108.68 o 
  11  10  10      340.51      376.17     26.77 o 
  12  10  10     1043.86     1017.95    121.80 o 
  13  10  10       91.21       83.51     50.65 o 
  14  10  10       17.94        4.91     37.41 o 
 -15  11  10       31.86       44.79     55.54 o 
 -14  11  10       79.31      113.58     55.46 o 
 -13  11  10      668.52      832.42     72.02 o 
 -12  11  10      534.71      573.69     69.84 o 
 -11  11  10      230.83      318.88     56.87 o 
 -10  11  10      137.75      239.04     67.81 o 
  -9  11  10     1038.02     1161.55     44.50 o 
  -8  11  10      248.40      235.25     41.29 o 
  -7  11  10      348.59      338.56     37.49 o 
  -6  11  10      144.79      157.48     53.28 o 
  -5  11  10        7.18       32.02     54.83 o 
  -4  11  10      835.95      822.57     42.80 o 
  -3  11  10     1883.40     2310.25     62.02 o 
  -2  11  10     1992.10     1804.92    173.57 o 
  -1  11  10       77.59       85.80     28.51 o 
   0  11  10     1465.44     1372.78     46.87 o 
   1  11  10     5446.42     5669.62    433.28 o 
   2  11  10       14.91       81.19     31.41 o 
   3  11  10       24.91       99.15     31.41 o 
   4  11  10     1168.73     1330.01    157.57 o 
   5  11  10      149.78      140.54     26.74 o 
   6  11  10      196.00      172.63     24.60 o 
   7  11  10     1476.27     1500.55    181.16 o 
   8  11  10      676.66      646.34     56.38 o 
   9  11  10      580.48      749.89     31.39 o 
  10  11  10        4.64       77.36     23.86 o 
  11  11  10       39.60       89.26     45.68 o 
  12  11  10       20.39       31.83     64.75 o 
  13  11  10       58.92       42.68     27.71 o 
 -15  12  10        0.31        4.37     57.18 o 
 -14  12  10       34.90      -54.83     68.12 o 
 -13  12  10      721.07      964.43     74.68 o 
 -12  12  10        6.13       11.41     54.52 o 
 -11  12  10      115.71      128.11     78.74 o 
 -10  12  10      147.15      209.04     67.96 o 
  -9  12  10       16.46      -15.87     65.08 o 
  -8  12  10      123.27      148.42     51.87 o 
  -7  12  10      594.32      555.41     54.21 o 
  -6  12  10      390.26      480.11     54.68 o 
  -5  12  10     9549.73     9935.28     83.27 o 
  -4  12  10      852.80      768.99     42.19 o 
  -3  12  10      391.81      251.38     40.31 o 
  -2  12  10      241.14      342.47     40.62 o 
  -1  12  10      827.59      725.46     27.85 o 
   0  12  10       64.07      114.20     26.62 o 
   1  12  10      741.56      704.12     56.46 o 
   2  12  10     7212.41     7326.93    422.94 o 
   3  12  10     2375.35     2424.30    132.65 o 
   4  12  10       26.19       89.01     33.80 o 
   5  12  10      145.92      188.16     34.19 o 
   6  12  10      534.43      462.34     50.01 o 
   7  12  10      291.06      369.06     38.89 o 
   8  12  10      156.92      239.14     27.22 o 
   9  12  10     3030.87     2675.31    155.95 o 
  10  12  10        7.51      156.87     68.64 o 
  11  12  10      268.96      288.44     57.01 o 
  12  12  10      101.69      210.35     35.12 o 
  13  12  10        4.78       16.34     37.46 o 
 -15  13  10      268.70      526.98     75.78 o 
 -14  13  10      605.99      833.98     76.72 o 
 -13  13  10      660.00      808.99     76.09 o 
 -12  13  10      458.83      523.07     72.80 o 
 -11  13  10       79.14      183.11     79.37 o 
 -10  13  10        0.51       52.40     33.43 o 
  -9  13  10       17.05       81.34     42.09 o 
  -8  13  10      116.88      241.23     51.87 o 
  -7  13  10     4198.46     4153.96     64.53 o 
  -6  13  10       25.93       51.09     52.03 o 
  -5  13  10      114.94      210.29     55.77 o 
  -4  13  10     1297.91     1592.34     58.75 o 
  -3  13  10     3077.43     3519.50     65.77 o 
  -2  13  10     3244.53     3575.59     65.31 o 
  -1  13  10       48.96       57.19     33.42 o 
   0  13  10     1245.00     1145.04     75.53 o 
   1  13  10     5433.24     5639.23    503.23 o 
   2  13  10      805.15      976.78     88.02 o 
   3  13  10     1507.42     1344.94    106.92 o 
   4  13  10      422.24      577.01     46.06 o 
   5  13  10      335.74      280.92     64.74 o 
   6  13  10      279.15      350.59     61.05 o 
   7  13  10       48.02      107.02     38.55 o 
   8  13  10      151.27      163.76     81.43 o 
   9  13  10       36.99       85.20     59.27 o 
  10  13  10       12.81       46.33     36.44 o 
  11  13  10      481.32      481.07     60.13 o 
  12  13  10      130.88      118.54     24.86 o 
  13  13  10        0.15       60.95     32.19 o 
 -14  14  10       68.39      177.33     72.02 o 
 -13  14  10      420.47      831.01     77.49 o 
 -12  14  10      269.90      315.94     69.45 o 
 -11  14  10      799.44      769.27    104.60 o 
 -10  14  10        7.36       62.67     34.29 o 
  -9  14  10      951.78      988.65     54.52 o 
  -8  14  10      392.95      377.31     37.65 o 
  -7  14  10      663.04      664.00     53.28 o 
  -6  14  10     1993.52     1971.99     57.97 o 
  -5  14  10     4226.32     4277.55     66.55 o 
  -4  14  10      264.13      398.56     55.77 o 
  -3  14  10     4161.33     4179.59     67.02 o 
  -2  14  10       69.36      203.10     54.37 o 
  -1  14  10     2052.34     2421.35    167.67 o 
   0  14  10     6435.86     6178.42    513.41 o 
   1  14  10     6762.69     6664.85    604.73 o 
   2  14  10      572.19      612.77     44.26 o 
   3  14  10     2473.53     2852.00    287.07 o 
   4  14  10     3197.53     3294.98    193.33 o 
   5  14  10     2983.85     2931.53    156.64 o 
   6  14  10        0.01       33.06     26.45 o 
   7  14  10      272.63      241.87     25.86 o 
   8  14  10      116.75      172.27     56.61 o 
   9  14  10      981.75     1023.93    134.60 o 
  10  14  10       32.64       15.31     33.55 o 
  11  14  10       78.01      125.12     37.26 o 
  12  14  10      105.31      107.50     31.60 o 
  13  14  10      969.76      892.03    136.83 o 
 -14  15  10       30.01       42.22     33.29 o 
 -13  15  10       21.34       60.71     43.02 o 
 -12  15  10      449.34      485.98     75.62 o 
 -11  15  10        8.46       20.43     32.48 o 
 -10  15  10       41.89       68.43     51.56 o 
  -9  15  10      273.81      246.54     36.56 o 
  -8  15  10      109.73      156.86     35.62 o 
  -7  15  10        0.83      -49.99     49.99 o 
  -6  15  10      577.44      738.68     50.93 o 
  -5  15  10     2690.77     2772.38     64.53 o 
  -4  15  10      852.43      972.87     55.77 o 
  -3  15  10     3226.32     3956.64     53.28 o 
  -2  15  10      183.13      131.55     54.52 o 
  -1  15  10      163.61      225.91     27.06 o 
   0  15  10        2.95       11.11     24.36 o 
   1  15  10       65.52       14.20     31.63 o 
   2  15  10     1652.68     1770.79    165.04 o 
   3  15  10      724.47      739.87     34.19 o 
   4  15  10      108.30      113.38     30.78 o 
   5  15  10       22.77       25.14     25.99 o 
   6  15  10      620.85      648.74     56.55 o 
   7  15  10        0.06      -12.64     26.38 o 
   8  15  10        0.77       60.70     28.74 o 
   9  15  10       24.98       68.76     23.17 o 
  10  15  10        8.67       -6.90     26.72 o 
  11  15  10       47.85       59.66     56.48 o 
  12  15  10       36.53       82.23     47.00 o 
 -14  16  10      148.71      183.75     36.78 o 
 -13  16  10      101.71       79.13     61.71 o 
 -12  16  10       57.77      -51.87     51.87 o 
 -11  16  10      439.00      356.37     52.18 o 
 -10  16  10      146.92      183.42     51.09 o 
  -9  16  10       24.26       41.25     51.40 o 
  -8  16  10      660.41      661.97     51.87 o 
  -7  16  10       62.99      132.18     36.41 o 
  -6  16  10       72.32        1.25     36.41 o 
  -5  16  10     2383.76     2448.51     59.83 o 
  -4  16  10      238.81      409.96     54.05 o 
  -3  16  10      317.77      189.99     38.90 o 
  -2  16  10       18.95       49.21     39.21 o 
  -1  16  10      461.33      420.65     39.71 o 
   0  16  10      519.26      503.01     71.35 o 
   1  16  10       25.91       40.16     27.01 o 
   2  16  10      402.99      469.50     28.13 o 
   3  16  10     1913.77     1832.70    151.44 o 
   4  16  10     1184.53     1186.90     92.84 o 
   5  16  10      194.00      293.45     50.29 o 
   6  16  10      533.12      615.41     58.52 o 
   7  16  10     1479.42     1572.09    101.72 o 
   8  16  10      119.98      117.89     23.53 o 
   9  16  10      354.15      327.61     62.38 o 
  10  16  10       33.43       51.49     27.01 o 
  11  16  10        0.38       -1.19     44.50 o 
  12  16  10       60.95      133.69     30.06 o 
 -13  17  10      882.59      812.11     59.83 o 
 -12  17  10      588.10      612.91     54.83 o 
 -11  17  10      763.72      649.31     54.21 o 
 -10  17  10       30.09      -12.66     35.78 o 
  -9  17  10      179.77      158.42     51.71 o 
  -8  17  10       87.46       94.21     50.46 o 
  -7  17  10     2897.50     3017.51     49.68 o 
  -6  17  10     1676.94     1605.63     43.12 o 
  -5  17  10      766.92      786.02     54.99 o 
  -4  17  10     1949.61     2394.61     59.37 o 
  -3  17  10       32.01       60.15     52.65 o 
  -2  17  10       29.27      110.31     53.28 o 
  -1  17  10      107.21      233.77     55.21 o 
   0  17  10     2751.54     2595.07    188.09 o 
   1  17  10     1629.04     1673.07    169.27 o 
   2  17  10       71.71       77.78     39.69 o 
   3  17  10      204.19      147.73     38.75 o 
   4  17  10      404.72      379.61     28.22 o 
   5  17  10      493.46      541.29     70.65 o 
   6  17  10     3090.82     2815.84    211.93 o 
   7  17  10     4229.86     4196.62    255.08 o 
   8  17  10      119.85       76.38     32.22 o 
   9  17  10        1.88       26.60     42.66 o 
  10  17  10      208.45      227.44     53.83 o 
  11  17  10      106.92      116.02     49.40 o 
  12  17  10     1270.46     1149.11    342.86 o 
 -13  18  10       22.22       37.02     41.87 o 
 -12  18  10       49.96      170.14     53.75 o 
 -11  18  10        0.87      -51.56     51.56 o 
 -10  18  10      609.73      692.90     41.09 o 
  -9  18  10       98.39      190.60     51.09 o 
  -8  18  10      520.79      472.92     39.84 o 
  -7  18  10      113.50       74.53     51.71 o 
  -6  18  10       47.11      188.73     37.81 o 
  -5  18  10      405.92      533.85     53.59 o 
  -4  18  10      677.51      708.21     56.56 o 
  -3  18  10     4785.61     5508.21     70.47 o 
  -2  18  10      566.79      752.12     55.62 o 
  -1  18  10      830.62      870.41    156.91 o 
   0  18  10       85.35      148.77     24.85 o 
   1  18  10        0.84       96.88     31.24 o 
   2  18  10     1497.17     1532.92    186.57 o 
   3  18  10      225.42      295.41     41.22 o 
   4  18  10      305.22      291.29     44.28 o 
   5  18  10      393.42      438.19     63.62 o 
   6  18  10      413.88      435.38     31.36 o 
   7  18  10     1175.38     1084.10     97.07 o 
   8  18  10      796.78      814.35    149.30 o 
   9  18  10     1026.66     1052.65    173.40 o 
  10  18  10      405.96      422.05    107.84 o 
  11  18  10      389.96      377.65    131.10 o 
 -12  19  10      968.17      777.73     45.31 o 
 -11  19  10      682.75      862.10     40.94 o 
 -10  19  10        7.19      -52.81     52.81 o 
  -9  19  10      288.34      280.91     37.81 o 
  -8  19  10      290.93      332.47     37.34 o 
  -7  19  10      790.43      886.47     53.75 o 
  -6  19  10      228.68      206.70     53.12 o 
  -5  19  10     1117.26     1442.04     58.90 o 
  -4  19  10      315.30      335.91     55.30 o 
  -3  19  10        2.21      127.80     52.97 o 
  -2  19  10      204.77      216.07     39.06 o 
  -1  19  10      544.70      595.06     54.87 o 
   0  19  10     2938.45     2957.28    350.44 o 
   1  19  10      361.46      366.52     41.18 o 
   2  19  10      958.20      870.22     45.96 o 
   3  19  10       61.92       82.28     26.08 o 
   4  19  10        2.26       28.51     25.69 o 
   5  19  10      328.41      301.57     40.46 o 
   6  19  10      219.71      300.94     62.35 o 
   7  19  10      414.32      359.28     83.76 o 
   8  19  10       78.47       57.30     23.48 o 
   9  19  10       17.69       14.90     24.12 o 
  10  19  10        3.78      -15.12     50.38 o 
  11  19  10        0.86       48.09     25.27 o 
 -12  20  10      362.03      206.55     58.75 o 
 -11  20  10       62.35      125.93     55.46 o 
 -10  20  10      105.48      125.46     54.05 o 
  -9  20  10        3.88      -30.47     53.44 o 
  -8  20  10       80.94      245.92     52.18 o 
  -7  20  10        8.44       13.75     52.50 o 
  -6  20  10       24.31      -40.47     53.12 o 
  -5  20  10     1415.31     1409.08     43.90 o 
  -4  20  10      920.77     1208.94     60.62 o 
  -3  20  10     2027.75     2542.88     62.96 o 
  -2  20  10      376.90      482.61     40.31 o 
  -1  20  10     1180.35     1094.64     82.37 o 
   0  20  10       66.29      109.53     29.12 o 
   1  20  10     1645.39     1797.85    145.01 o 
   2  20  10       10.16      -25.98     42.91 o 
   3  20  10       16.47       97.42     37.43 o 
   4  20  10       47.92       22.22     30.55 o 
   5  20  10       58.40       19.70     30.13 o 
   6  20  10      212.00      173.06     43.07 o 
   7  20  10       81.12      181.51     46.84 o 
   8  20  10        1.87      -18.10     48.89 o 
   9  20  10       15.28        6.65     26.33 o 
  10  20  10     1959.10     1423.22    165.80 o 
 -11  21  10        3.63       83.90     55.30 o 
 -10  21  10       29.37       59.69     39.53 o 
  -9  21  10      212.14       41.56     53.28 o 
  -8  21  10      530.76      291.07     39.84 o 
  -7  21  10      400.49      427.46     39.68 o 
  -6  21  10      175.32      102.96     38.74 o 
  -5  21  10      750.39      754.92     41.87 o 
  -4  21  10     1816.17     2026.68     61.40 o 
  -3  21  10       89.28      162.79     54.52 o 
  -2  21  10       84.23      156.54     37.81 o 
  -1  21  10      466.54      491.15     64.62 o 
   0  21  10     1557.50     1417.93    118.34 o 
   1  21  10      529.75      486.22     33.29 o 
   2  21  10      398.41      480.77     61.00 o 
   3  21  10        5.23       38.60     62.05 o 
   4  21  10      446.48      503.13     64.31 o 
   5  21  10       84.39      102.29     54.26 o 
   6  21  10       83.96      106.16     46.79 o 
   7  21  10        1.58       30.52     30.36 o 
   8  21  10      597.97      576.08    108.24 o 
   9  21  10      773.80      629.92    161.00 o 
  10  21  10      418.01      491.98     61.55 o 
 -11  22  10      139.07      130.92     40.47 o 
 -10  22  10        1.19      -14.22     54.37 o 
  -9  22  10       25.06       -8.74     38.12 o 
  -8  22  10        3.39      -39.21     39.21 o 
  -7  22  10      424.33      726.96     55.77 o 
  -6  22  10      717.92      758.37     43.12 o 
  -5  22  10        0.55       -9.68     53.12 o 
  -4  22  10      825.44      888.51     58.43 o 
  -3  22  10     1878.56     1986.68     63.75 o 
  -2  22  10     2410.60     2191.20     48.90 o 
  -1  22  10      193.79      266.93     67.33 o 
   0  22  10      297.99      387.17     44.92 o 
   1  22  10     1725.54     1716.22    247.42 o 
   2  22  10      108.76      171.70     24.74 o 
   3  22  10       13.45       42.76     26.70 o 
   4  22  10      259.54      341.47     71.27 o 
   5  22  10      548.72      555.83     82.08 o 
   6  22  10      810.71      735.87     62.01 o 
   7  22  10      393.31      303.86     39.30 o 
   8  22  10      168.58      117.96     56.86 o 
   9  22  10        2.26       42.44     37.69 o 
 -10  23  10        3.50      110.62     55.46 o 
  -9  23  10      719.62      762.43     58.43 o 
  -8  23  10     1447.54     1557.19     61.71 o 
  -7  23  10      104.58       56.71     54.52 o 
  -6  23  10      207.61      375.90     56.24 o 
  -5  23  10       80.07       79.21     54.37 o 
  -4  23  10     1471.18     1488.76     46.87 o 
  -3  23  10      267.32      378.09     54.83 o 
  -2  23  10     1331.94     1393.77     45.78 o 
  -1  23  10     1470.69     1638.82    241.38 o 
   0  23  10      233.02      289.87     43.36 o 
   1  23  10      129.55      164.15     33.38 o 
   2  23  10      393.35      375.47     31.88 o 
   3  23  10      380.89      416.06     26.22 o 
   4  23  10      653.65      727.13    103.96 o 
   5  23  10       33.45       38.18     21.94 o 
   6  23  10      189.00      142.92     47.74 o 
   7  23  10      207.17       97.55     33.49 o 
   8  23  10       98.60       73.83     28.13 o 
  -9  24  10      141.85       77.96     41.09 o 
  -8  24  10      130.99      159.05     55.62 o 
  -7  24  10      459.76      371.84     42.03 o 
  -6  24  10     1344.88     1374.55     60.93 o 
  -5  24  10       17.03      178.42     54.21 o 
  -4  24  10       14.15       80.31     38.43 o 
  -3  24  10        3.00       28.28     39.37 o 
  -2  24  10        2.04      -39.84     39.84 o 
  -1  24  10       12.22       32.16     37.80 o 
   0  24  10     1635.37     1560.82    161.07 o 
   1  24  10     1467.40     1226.50     78.49 o 
   2  24  10      995.98     1012.18    160.06 o 
   3  24  10      571.69      595.28     70.83 o 
   4  24  10        3.11       15.89     24.66 o 
   5  24  10       32.46       15.51     38.28 o 
   6  24  10     1410.60     1180.14    178.03 o 
   7  24  10       24.02       40.78     31.99 o 
  -8  25  10      843.12      567.13     45.62 o 
  -7  25  10       49.56      -57.03     57.03 o 
  -6  25  10        1.47       74.21     38.74 o 
  -5  25  10      147.29      243.26     40.00 o 
  -4  25  10       40.72      172.02     54.68 o 
  -3  25  10      293.17      340.75     40.62 o 
  -2  25  10      549.04      397.77     41.56 o 
  -1  25  10      577.79      644.65    112.36 o 
   0  25  10       20.44       27.49     28.74 o 
   1  25  10      292.29      261.32     42.65 o 
   2  25  10      798.58      717.62     42.85 o 
   3  25  10     1125.42      920.32     52.45 o 
   4  25  10     3373.29     3158.32    310.81 o 
   5  25  10      341.95      351.00     23.94 o 
   6  25  10       33.45       13.33     32.22 o 
  -7  26  10     1325.30      863.51     48.28 o 
  -6  26  10      348.24      294.50     57.81 o 
  -5  26  10      150.11       61.40     55.62 o 
  -4  26  10       22.39      -15.62     55.62 o 
  -3  26  10        7.70      -10.94     56.24 o 
  -2  26  10      133.17      122.80     57.34 o 
  -1  26  10       91.69       66.34     28.32 o 
   0  26  10       29.18       12.12     34.71 o 
   1  26  10      350.34      414.25     61.29 o 
   2  26  10      414.46      401.61     45.76 o 
   3  26  10       53.79      100.02     29.38 o 
   4  26  10       50.66       84.19     32.64 o 
   5  26  10      843.09      643.09     31.88 o 
  -5  27  10       19.31       54.99     56.56 o 
  -4  27  10       10.31      -40.62     40.62 o 
  -3  27  10       98.28      110.62     57.50 o 
  -2  27  10      275.48      336.37     57.97 o 
  -1  27  10      190.81      124.71     47.55 o 
   0  27  10      774.97      773.31     95.68 o 
   1  27  10       45.95       39.96     34.36 o 
   2  27  10        2.14       29.26     38.89 o 
   3  27  10      221.21      185.70     32.91 o 
   4  27  10      843.41      578.77     33.48 o 
  -3  28  10       26.85       -4.69     40.78 o 
  -2  28  10     1239.94     1415.49     64.84 o 
  -1  28  10      240.56      178.74     42.80 o 
   0  28  10       18.71       14.98     39.46 o 
   1  28  10      463.73      456.27     57.65 o 
   2  28  10      333.52      143.58     62.49 o 
 -16   1  11       53.67       58.39     83.19 o 
 -15   1  11      133.44      106.38     37.83 o 
 -14   1  11     1448.56     1237.82     62.73 o 
 -13   1  11        3.75       12.79     35.79 o 
 -12   1  11       49.48       57.50     35.94 o 
  -7   1  11      601.20      646.32     40.49 o 
  -6   1  11     7801.61     7117.36     60.14 o 
  -5   1  11    20072.25    20346.00    463.24 o 
  -4   1  11      495.45      417.41     93.04 o 
  -3   1  11     3916.14     4493.52    234.89 o 
  -2   1  11       61.80       46.52     23.23 o 
  -1   1  11      347.78      310.67     40.21 o 
   0   1  11     3603.97     4249.42     70.72 o 
   1   1  11      369.43      571.29     24.74 o 
   2   1  11      436.56      543.55     50.22 o 
   3   1  11     8971.81     8991.28    776.48 o 
   4   1  11      785.01      843.88     67.02 o 
   5   1  11     1822.82     1754.88    111.82 o 
   6   1  11     1747.28     1436.68     92.93 o 
   7   1  11     1695.87     1647.56    104.68 o 
   8   1  11     1875.01     1899.52    157.54 o 
   9   1  11      489.53      439.82     21.98 o 
  10   1  11      906.61      865.50    117.18 o 
  11   1  11        0.05      -36.40     36.40 o 
  12   1  11      129.67       50.37     33.43 o 
  13   1  11        1.79       90.56     45.93 o 
  14   1  11      735.77      966.37     69.29 o 
 -16   2  11      719.67      682.23     88.19 o 
 -15   2  11      297.81      264.72     54.91 o 
 -14   2  11       28.43      102.15     36.52 o 
 -13   2  11       12.64      -55.18     56.87 o 
 -12   2  11      375.30      382.31     52.50 o 
 -11   2  11     1139.51      962.10     54.83 o 
  -7   2  11        1.85       14.52     43.51 o 
  -6   2  11     1544.33     1576.89     45.51 o 
  -5   2  11    13867.12    14772.61    157.56 o 
  -4   2  11     2054.74     2246.41     65.39 o 
  -3   2  11    15119.51    15810.67    940.52 o 
  -2   2  11      184.47      219.82     34.07 o 
  -1   2  11      224.04      259.67     29.25 o 
   0   2  11     4284.05     5225.48    133.24 o 
   1   2  11      150.79      228.41     25.20 o 
   2   2  11     3848.49     3437.62    154.38 o 
   3   2  11      478.69      541.01     57.03 o 
   4   2  11     1079.46      900.53     73.29 o 
   5   2  11      120.10       49.99     37.88 o 
   6   2  11    17925.31    17045.16   1062.04 o 
   7   2  11     4454.72     3968.78    287.07 o 
   8   2  11       85.49      130.85     23.09 o 
   9   2  11       62.79       80.71     20.54 o 
  10   2  11      330.00      336.18     78.89 o 
  11   2  11       23.83       38.43     56.19 o 
  12   2  11      539.01      590.60     38.77 o 
  13   2  11      500.92      640.75    149.91 o 
  14   2  11     1422.88     1398.21     41.41 o 
 -16   3  11       52.59       59.42     32.32 o 
 -15   3  11      254.27      362.16     99.59 o 
 -14   3  11     3372.93     3010.39     88.27 o 
 -13   3  11       10.75      -37.18     37.18 o 
 -12   3  11        1.25      -51.56     51.56 o 
 -11   3  11      339.46      337.00     52.81 o 
 -10   3  11       11.54       81.09     52.34 o 
  -7   3  11     1331.19     1356.03     36.67 o 
  -6   3  11     1965.54     1956.81     47.89 o 
  -5   3  11     5720.28     6170.10    161.00 o 
  -4   3  11     3322.17     3152.61     94.44 o 
  -3   3  11     5082.18     4916.76    284.16 o 
  -2   3  11     4407.83     4370.05    193.94 o 
  -1   3  11     4024.57     5087.98     89.59 o 
   0   3  11     7576.93     8510.58    264.07 o 
   1   3  11      883.36      896.54     27.53 o 
   2   3  11     4010.19     4047.56    253.28 o 
   3   3  11     3719.79     4279.75    263.73 o 
   4   3  11      417.92      474.02     26.69 o 
   5   3  11      117.16      125.78     31.24 o 
   6   3  11      144.25      324.40     50.30 o 
   7   3  11     1301.75     1090.45     81.32 o 
   8   3  11        1.10       -5.00     23.25 o 
   9   3  11     1427.85     1406.56     68.60 o
[truncated: 463,802 more chars]
